# Supplementary material for: GLP-1RA improves diabetic renal injury by alleviating glomerular endothelial cells pyrotosis via RXRα/circ8411/miR-23a-5p/ABCA1 pathway
Source: PLoS One. 2024 Dec 2;19(12):e0314628. doi: 10.1371/journal.pone.0314628 (PMC11611192; doi:10.1371/journal.pone.0314628)
Supplement: S1 Table — (XLSX) [file pone.0314628.s002.xlsx]

## Sheet: circRNA  FC>1.5
probe_set	HG+HC_average	HC_average	FC	Regulation	Gene.Symbol	Description	biotype	Chromosome	Strand	Public.Gene.IDs	Start	Stop	total_probes	Cytoband	Entrez.ID	mRNA.Accession	mRNA.Source	mRNA.Description	mRNA.SeqName	mRNA.Assignment.Score	mRNA.Assignment.Coverage	mRNA.Direct.Probes	mRNA.Possible.Probes	SwissProt.mRNA.Accession	SwissProt.Accession	UniGene.Accession	UniGene.ID	UniGene.Expression.Information	GO.Biological.Process.Accession	GO.Biological.Process.ID	GO.Biological.Process.Term	GO.Biological.Process.Evidence	GO.Cellular.Component.Accession	GO.Cellular.Component.ID	GO.Cellular.Component.Term	GO.Cellular.Component.Evidence	GO.Melecular.Function.Accession	GO.Molecular.Function.ID	GO.Molecular.Function.Term	GO.Molecular.Function.Evidence	Pathway.Accession	Pathway.Source	Pathway.Name	Protein.Domains.mRNA.Accession	Protein.Domains.Source	Protein.Domains.Accession	Protein.Domains.Description	LXR_Agonist_expression	NC_expression
TC0700012197.hg.1	5.00573	2.61726	5.23604	down	hsa_circ_0001737	"Memczak2013 ANTISENSE, CDS, coding, INTERNAL best transcript NM_002649 "	Circle RNA	chr7	-	hsa_circ_0001737	106867699	106867786	6		NA		circbase	"Memczak2013 ANTISENSE, CDS, coding, INTERNAL best transcript NM_002649 "	chr7																													5.00573	2.61726
TC0400009958.hg.1	4.43071	2.69563	3.32899	down	hsa_circ_0069153	"Salzman2013 ANNOTATED, CDS, coding, INTERNAL, OVCODE, OVEXON best transcript NM_001130083 "	Circle RNA	chr4	-	hsa_circ_0069153	7965310	8158832	10	4p16.1	NA		circbase	"Salzman2013 ANNOTATED, CDS, coding, INTERNAL, OVCODE, OVEXON best transcript NM_001130083 "	chr4																													4.43071	2.69563
TC1100008525.hg.1	4.61938	3.04012	2.98818	down	hsa_circ_0023671	"Salzman2013 ANNOTATED, CDS, coding, INTERNAL, OVCODE, OVEXON best transcript NM_000260 "	Circle RNA	chr11	+	hsa_circ_0023671	77128264	77215241	10	11q13.5	NA		circbase	"Salzman2013 ANNOTATED, CDS, coding, INTERNAL, OVCODE, OVEXON best transcript NM_000260 "	chr11																													4.61938	3.04012
TC0500007206.hg.1	5.95824	4.39671	2.95166	down	hsa_circ_0001477	"Memczak2013 ANTISENSE, coding, INTERNAL, intronic best transcript NM_152756 "	Circle RNA	chr5	+	hsa_circ_0001477	39073633	39073794	6		NA		circbase	"Memczak2013 ANTISENSE, coding, INTERNAL, intronic best transcript NM_152756 "	chr5																													5.95824	4.39671
TC1100009833.hg.1	3.86811	2.35737	2.84956	down	hsa_circ_0000273	"Memczak2013 ALT_ACCEPTOR, ALT_DONOR, coding, INTERNAL, intronic best transcript NM_020896 "	Circle RNA	chr11	-	hsa_circ_0000273	3156142	3156501	6		NA		circbase	"Memczak2013 ALT_ACCEPTOR, ALT_DONOR, coding, INTERNAL, intronic best transcript NM_020896 "	chr11																													3.86811	2.35737
TC0100007255.hg.1	5.34381	3.83593	2.84392	down	hsa_circ_0008411	"Jeck2013 ANTISENSE, CDS, coding, INTERNAL, intronic, OVCODE, OVEXON best transcript NM_005529 "	Circle RNA	chr1	+	hsa_circ_0008411	21847534	21847691	6		NA		circbase	"Jeck2013 ANTISENSE, CDS, coding, INTERNAL, intronic, OVCODE, OVEXON best transcript NM_005529 "	chr1																													5.34381	3.83593
TC2100008536.hg.1	3.82298	2.38644	2.70671	down	hsa_circ_0062027	"Salzman2013 ANNOTATED, CDS, coding, INTERNAL, OVCODE, OVEXON best transcript NM_020528 "	Circle RNA	chr21	+	hsa_circ_0062027	45848163	45942454	10	21q22.3	NA		circbase	"Salzman2013 ANNOTATED, CDS, coding, INTERNAL, OVCODE, OVEXON best transcript NM_020528 "	chr21																													3.82298	2.38644
TC0700007031.hg.1	7.87048	6.45822	2.66154	down	hsa_circ_0001692	"Memczak2013 ANTISENSE, coding, INTERNAL, intronic best transcript NM_175061 "	Circle RNA	chr7	+	hsa_circ_0001692	28159374	28159497	6		NA		circbase	"Memczak2013 ANTISENSE, coding, INTERNAL, intronic best transcript NM_175061 "	chr7																													7.87048	6.45822
TC1100007975.hg.1	3.87509	2.48781	2.61586	down	hsa_circ_0000322	"Memczak2013 ANTISENSE, CDS, coding, INTERNAL, intronic best transcript NM_004579 "	Circle RNA	chr11	+	hsa_circ_0000322	64790224	64792110	6		NA		circbase	"Memczak2013 ANTISENSE, CDS, coding, INTERNAL, intronic best transcript NM_004579 "	chr11																													3.87509	2.48781
TC1900011633.hg.1	4.45628	3.07511	2.60478	down	hsa_circ_0000969	"Memczak2013 ALT_ACCEPTOR, ALT_DONOR, coding, INTERNAL, intronic best transcript NM_032792 "	Circle RNA	chr19	-	hsa_circ_0000969	58515837	58516231	6		NA		circbase	"Memczak2013 ALT_ACCEPTOR, ALT_DONOR, coding, INTERNAL, intronic best transcript NM_032792 "	chr19																													4.45628	3.07511
TC1400008748.hg.1	6.08815	4.72442	2.5735	down	hsa_circ_0031366	"Salzman2013 ANNOTATED, CDS, coding, OVCODE, OVEXON, UTR3 best transcript NM_000359 "	Circle RNA	chr14	-	hsa_circ_0031366	24249114	24264432	10	14q11.2	NA		circbase	"Salzman2013 ANNOTATED, CDS, coding, OVCODE, OVEXON, UTR3 best transcript NM_000359 "	chr14																													6.08815	4.72442
TC1700011407.hg.1	4.72157	3.39075	2.51546	down	hsa_circ_0045198	"Salzman2013 ANNOTATED, CDS, coding, INTERNAL, OVCODE, OVEXON best transcript NM_001017916 "	Circle RNA	chr17	-	hsa_circ_0045198	63432304	63446378	10	17q23.3	NA		circbase	"Salzman2013 ANNOTATED, CDS, coding, INTERNAL, OVCODE, OVEXON best transcript NM_001017916 "	chr17																													4.72157	3.39075
TC0600012341.hg.1	3.30568	1.9761	2.51331	down	chr6_77969383_77983024	"circRNA transcript identified by Guo, et al. on chr6 from 77969383-77983024 on Hg19 "	Circle RNA	chr6	-	chr6_77969383_77983024	77259666	77273307	6		NA		circbase	"circRNA transcript identified by Guo, et al. on chr6 from 77969383-77983024 on Hg19 "	chr6																													3.30568	1.9761
TC0100008100.hg.1	5.511	4.18331	2.51	down	hsa_circ_0012156	"Salzman2013 ANNOTATED, CDS, coding, INTERNAL, OVCODE, OVERLAPTX, OVEXON best transcript NM_001145636 "	Circle RNA	chr1	+	hsa_circ_0012156	44674692	44725591	10	1p34.1	NA		circbase	"Salzman2013 ANNOTATED, CDS, coding, INTERNAL, OVCODE, OVERLAPTX, OVEXON best transcript NM_001145636 "	chr1																													5.511	4.18331
TC1700008427.hg.1	3.56048	2.24002	2.49747	down	hsa_circ_0000791	"Memczak2013 ANTISENSE, CDS, coding, INTERNAL best transcript NM_000250 "	Circle RNA	chr17	+	hsa_circ_0000791	58272794	58273648	6		NA		circbase	"Memczak2013 ANTISENSE, CDS, coding, INTERNAL best transcript NM_000250 "	chr17																													3.56048	2.24002
TC0100008398.hg.1	4.16674	2.86737	2.46121	down	hsa_circ_0012655	"Salzman2013 ALT_ACCEPTOR, CDS, coding, OVCODE, OVERLAPTX, OVEXON, upstream_start, UTR3, UTR5 best transcript NM_147161 "	Circle RNA	chr1	+	hsa_circ_0012655	54542257	54639192	10	1p32.3	NA		circbase	"Salzman2013 ALT_ACCEPTOR, CDS, coding, OVCODE, OVERLAPTX, OVEXON, upstream_start, UTR3, UTR5 best transcript NM_147161 "	chr1																													4.16674	2.86737
TC0600008515.hg.1	2.87935	1.58983	2.44446	down	hsa_circ_0002930	"Jeck2013 ALT_ACCEPTOR, ALT_DONOR, coding, INTERNAL, intronic best transcript NM_001160133 "	Circle RNA	chr6	+	hsa_circ_0002930	72880876	72897142	6		NA		circbase	"Jeck2013 ALT_ACCEPTOR, ALT_DONOR, coding, INTERNAL, intronic best transcript NM_001160133 "	chr6																													2.87935	1.58983
TC0600012554.hg.1	4.40128	3.12073	2.42931	down	hsa_circ_0001626	"Memczak2013, Salzman2013 ANNOTATED, coding, INTERNAL, UTR5 best transcript NM_021813 "	Circle RNA	chr6	-	hsa_circ_0001626	89926528	90296908	10	6q15	NA		circbase	"Memczak2013, Salzman2013 ANNOTATED, coding, INTERNAL, UTR5 best transcript NM_021813 "	chr6																													4.40128	3.12073
TC2000008910.hg.1	5.69846	4.43185	2.40596	down	hsa_circ_0092291	"Zhang2013 ALT_ACCEPTOR, ALT_DONOR, coding, INTERNAL, intronic best transcript NM_003908 "	Circle RNA	chr20	-	hsa_circ_0092291	34089966	34090205	6		NA		circbase	"Zhang2013 ALT_ACCEPTOR, ALT_DONOR, coding, INTERNAL, intronic best transcript NM_003908 "	chr20																													5.69846	4.43185
TC1900009559.hg.1	4.35074	3.11137	2.36095	down	hsa_circ_0049089	"Salzman2013 ANNOTATED, CDS, coding, INTERNAL, OVCODE, OVEXON best transcript NM_024690 "	Circle RNA	chr19	-	hsa_circ_0049089	8848844	8981342	10	19p13.2	NA		circbase	"Salzman2013 ANNOTATED, CDS, coding, INTERNAL, OVCODE, OVEXON best transcript NM_024690 "	chr19																													4.35074	3.11137
TC1600008219.hg.1	5.65688	4.435	2.3325	down	hsa_circ_0003355	"Jeck2013 ANTISENSE, coding, INTERNAL, OVEXON, UTR3 best transcript NM_001039690 "	Circle RNA	chr16	+	hsa_circ_0003355	69119690	69119803	6		NA		circbase	"Jeck2013 ANTISENSE, coding, INTERNAL, OVEXON, UTR3 best transcript NM_001039690 "	chr16																													5.65688	4.435
TC2200007468.hg.1	4.58113	3.36856	2.31751	down	hsa_circ_0063551	"Salzman2013 ANNOTATED, CDS, coding, OVCODE, OVEXON, UTR5 best transcript NM_003216 "	Circle RNA	chr22	+	hsa_circ_0063551	41367333	41399328	10	22q13.2	NA		circbase	"Salzman2013 ANNOTATED, CDS, coding, OVCODE, OVEXON, UTR5 best transcript NM_003216 "	chr22																													4.58113	3.36856
TC1900008527.hg.1	2.77792	1.57464	2.30262	down	hsa_circ_0051854	"Salzman2013 ANNOTATED, CDS, coding, INTERNAL, OVCODE, OVERLAPTX, OVEXON best transcript NM_003660 "	Circle RNA	chr19	+	hsa_circ_0051854	49119389	49151030	10	19q13.33	NA		circbase	"Salzman2013 ANNOTATED, CDS, coding, INTERNAL, OVCODE, OVERLAPTX, OVEXON best transcript NM_003660 "	chr19																													2.77792	1.57464
TC1600006601.hg.1	4.23909	3.03724	2.30033	down	hsa_circ_0037502	"Salzman2013 ANNOTATED, CDS, coding, INTERNAL, OVCODE, OVERLAPTX, OVEXON best transcript NM_001374 "	Circle RNA	chr16	+	hsa_circ_0037502	2235816	2238711	10	16p13.3	NA		circbase	"Salzman2013 ANNOTATED, CDS, coding, INTERNAL, OVCODE, OVERLAPTX, OVEXON best transcript NM_001374 "	chr16																													4.23909	3.03724
TC0900009944.hg.1	6.01881	4.81896	2.29717	down	hsa_circ_0086831	"Salzman2013 ANNOTATED, CDS, coding, INTERNAL, OVCODE, OVEXON best transcript NM_001782 "	Circle RNA	chr9	-	hsa_circ_0086831	35609533	35646857	10	9p13.3	NA		circbase	"Salzman2013 ANNOTATED, CDS, coding, INTERNAL, OVCODE, OVEXON best transcript NM_001782 "	chr9																													6.01881	4.81896
TC1100006456.hg.1	6.2343	5.03586	2.29491	down	hsa_circ_0020635	"Salzman2013 ALT_ACCEPTOR, CDS, coding, OVCODE, OVERLAPTX, OVEXON, UTR3 best transcript NM_007183 "	Circle RNA	chr11	+	hsa_circ_0020635	392599	404908	10	11p15	NA		circbase	"Salzman2013 ALT_ACCEPTOR, CDS, coding, OVCODE, OVERLAPTX, OVEXON, UTR3 best transcript NM_007183 "	chr11																													6.2343	5.03586
TC2100008457.hg.1	5.96163	4.76404	2.29357	down	hsa_circ_0003934	"Jeck2013 ANTISENSE, CDS, coding, INTERNAL, intronic, OVCODE, OVEXON best transcript NM_058175 "	Circle RNA	chr21	-	hsa_circ_0003934	46124920	46125243	6		NA		circbase	"Jeck2013 ANTISENSE, CDS, coding, INTERNAL, intronic, OVCODE, OVEXON best transcript NM_058175 "	chr21																													5.96163	4.76404
TC0200008085.hg.1	5.50934	4.32146	2.27818	down	hsa_circ_0001033	"Memczak2013 ALT_ACCEPTOR, ALT_DONOR, coding, INTERNAL, intronic best transcript NM_022492 "	Circle RNA	chr2	+	hsa_circ_0001033	74489640	74489743	6		NA		circbase	"Memczak2013 ALT_ACCEPTOR, ALT_DONOR, coding, INTERNAL, intronic best transcript NM_022492 "	chr2																													5.50934	4.32146
TC0300012269.hg.1	3.80573	2.6227	2.27053	down	hsa_circ_0067127	"Salzman2013 ANNOTATED, CDS, coding, INTERNAL, OVCODE, OVEXON best transcript NM_012190 "	Circle RNA	chr3	-	hsa_circ_0067127	126103561	126197994	10	3q21.3	NA		circbase	"Salzman2013 ANNOTATED, CDS, coding, INTERNAL, OVCODE, OVEXON best transcript NM_012190 "	chr3																													3.80573	2.6227
TC0X00011226.hg.1	3.60698	2.43005	2.26095	down	hsa_circ_0092155	"Salzman2013 ANNOTATED, CDS, coding, OVCODE, OVERLAPTX, OVEXON, UTR3 best transcript NM_000132 "	Circle RNA	chrX	-	hsa_circ_0092155	154835788	155026940	10	Xq28	NA		circbase	"Salzman2013 ANNOTATED, CDS, coding, OVCODE, OVERLAPTX, OVEXON, UTR3 best transcript NM_000132 "	chrX																													3.60698	2.43005
TC1700006740.hg.1	4.63301	3.46663	2.24448	down	hsa_circ_0041834	"Salzman2013 ANNOTATED, CDS, coding, OVCODE, OVERLAPTX, OVEXON, UTR3, UTR5 best transcript NM_014716 "	Circle RNA	chr17	+	hsa_circ_0041834	7336529	7351478	10	17p13.1	NA		circbase	"Salzman2013 ANNOTATED, CDS, coding, OVCODE, OVERLAPTX, OVEXON, UTR3, UTR5 best transcript NM_014716 "	chr17																													4.63301	3.46663
TC1800008550.hg.1	3.70501	2.54455	2.23528	down	hsa_circ_0047502	"Salzman2013 ALT_ACCEPTOR, CDS, coding, OVCODE, OVEXON, UTR3 best transcript NM_020783 "	Circle RNA	chr18	-	hsa_circ_0047502	43267878	43277650	10	18q12.3	NA		circbase	"Salzman2013 ALT_ACCEPTOR, CDS, coding, OVCODE, OVEXON, UTR3 best transcript NM_020783 "	chr18																													3.70501	2.54455
TC1800007186.hg.1	5.20575	4.05813	2.21549	down	hsa_circ_0000845	"Jeck2013, Memczak2013 ALT_DONOR, CDS, coding, INTERNAL, intronic, OVCODE, OVEXON, UTR5 best transcript NM_001130110 "	Circle RNA	chr18	+	hsa_circ_0000845	44680173	45068510	10	18q21.1	NA		circbase	"Jeck2013, Memczak2013 ALT_DONOR, CDS, coding, INTERNAL, intronic, OVCODE, OVEXON, UTR5 best transcript NM_001130110 "	chr18																													5.20575	4.05813
TC2000009433.hg.1	5.70882	4.56791	2.2052	down	hsa_circ_0005717	"Jeck2013 ANNOTATED, CDS, coding, INTERNAL, OVCODE, OVEXON best transcript NM_080829 "	Circle RNA	chr20	-	hsa_circ_0005717	50586108	50691530	10	20q13.13	NA		circbase	"Jeck2013 ANNOTATED, CDS, coding, INTERNAL, OVCODE, OVEXON best transcript NM_080829 "	chr20																													5.70882	4.56791
TC2200008518.hg.1	4.66701	3.529	2.20079	down	hsa_circ_0062995	"Salzman2013 ANNOTATED, CDS, coding, INTERNAL, OVCODE, OVEXON best transcript NM_001135774 "	Circle RNA	chr22	-	hsa_circ_0062995	32512552	33058391	10	22q12.3	NA		circbase	"Salzman2013 ANNOTATED, CDS, coding, INTERNAL, OVCODE, OVEXON best transcript NM_001135774 "	chr22																													4.66701	3.529
TC0900007563.hg.1	4.07015	2.9416	2.18639	down	hsa_circ_0087205	"Salzman2013 ANNOTATED, CDS, coding, INTERNAL, OVCODE, OVEXON best transcript NM_138691 "	Circle RNA	chr9	+	hsa_circ_0087205	72521801	72836351	10	9q21.12	NA		circbase	"Salzman2013 ANNOTATED, CDS, coding, INTERNAL, OVCODE, OVEXON best transcript NM_138691 "	chr9																													4.07015	2.9416
TC1200012742.hg.1	5.78917	4.66228	2.18387	down	hsa_circ_0025281	"Salzman2013 ANNOTATED, CDS, coding, OVCODE, OVERLAPTX, OVEXON, UTR3, UTR5 best transcript NM_001146316 "	Circle RNA	chr12	-	hsa_circ_0025281	6870935	6873357	10	12p13.31	NA		circbase	"Salzman2013 ANNOTATED, CDS, coding, OVCODE, OVERLAPTX, OVEXON, UTR3, UTR5 best transcript NM_001146316 "	chr12																													5.78917	4.66228
TC0100013801.hg.1	3.82467	2.69786	2.18375	down	hsa_circ_0011859	"Salzman2013 ANNOTATED, CDS, coding, OVCODE, OVEXON best transcript NM_032526 "	Circle RNA	chr1	-	hsa_circ_0011859	39659121	39672038	10	1p34.3-p33	NA		circbase	"Salzman2013 ANNOTATED, CDS, coding, OVCODE, OVEXON best transcript NM_032526 "	chr1																													3.82467	2.69786
TC1700008920.hg.1	3.17975	2.05849	2.17537	down	hsa_circ_0045680	"Salzman2013 ANNOTATED, CDS, coding, OVCODE, OVERLAPTX, OVEXON, UTR3, UTR5 best transcript NM_000213 "	Circle RNA	chr17	+	hsa_circ_0045680	75721328	75757818	10	17q25	NA		circbase	"Salzman2013 ANNOTATED, CDS, coding, OVCODE, OVERLAPTX, OVEXON, UTR3, UTR5 best transcript NM_000213 "	chr17																													3.17975	2.05849
TC2200006640.hg.1	4.34346	3.22619	2.16935	down	hsa_circ_0001205	"Memczak2013 ANTISENSE, CDS, coding, INTERNAL, UTR3 best transcript NM_022727 "	Circle RNA	chr22	+	hsa_circ_0001205	20112354	20112609	6		NA		circbase	"Memczak2013 ANTISENSE, CDS, coding, INTERNAL, UTR3 best transcript NM_022727 "	chr22																													4.34346	3.22619
TC0700007925.hg.1	4.34574	3.22873	2.16897	down	hsa_circ_0080424	"Salzman2013 ANNOTATED, CDS, coding, OVCODE, OVERLAPTX, OVEXON, UTR3 best transcript NM_022479 "	Circle RNA	chr7	+	hsa_circ_0080424	71132169	71713601	10	7q11.23	NA		circbase	"Salzman2013 ANNOTATED, CDS, coding, OVCODE, OVERLAPTX, OVEXON, UTR3 best transcript NM_022479 "	chr7																													4.34574	3.22873
TC1700010050.hg.1	5.5991	4.48763	2.16065	down	hsa_circ_0042440	"Salzman2013 ANNOTATED, CDS, coding, INTERNAL, OVCODE, OVEXON best transcript NM_001042685 "	Circle RNA	chr17	-	hsa_circ_0042440	20449395	20467539	10	17p11.2	NA		circbase	"Salzman2013 ANNOTATED, CDS, coding, INTERNAL, OVCODE, OVEXON best transcript NM_001042685 "	chr17																													5.5991	4.48763
TC0400011565.hg.1	5.37472	4.26357	2.16016	down	hsa_circ_0070626	"Salzman2013 ANNOTATED, CDS, coding, INTERNAL, OVCODE, OVERLAPTX, OVEXON best transcript NM_032518 "	Circle RNA	chr4	-	hsa_circ_0070626	108810721	109302657	10	4q25	NA		circbase	"Salzman2013 ANNOTATED, CDS, coding, INTERNAL, OVCODE, OVERLAPTX, OVEXON best transcript NM_032518 "	chr4																													5.37472	4.26357
TC0X00010030.hg.1	4.65805	3.56153	2.13838	down	hsa_circ_0092346	"Zhang2013 ALT_ACCEPTOR, ALT_DONOR, coding, INTERNAL, intronic best transcript NM_001007 "	Circle RNA	chrX	-	hsa_circ_0092346	72276735	72276934	6		NA		circbase	"Zhang2013 ALT_ACCEPTOR, ALT_DONOR, coding, INTERNAL, intronic best transcript NM_001007 "	chrX																													4.65805	3.56153
TC0500013231.hg.1	4.38575	3.30648	2.11297	down	chr5_134305628_134311014	"circRNA transcript identified by Guo, et al. on chr5 from 134305628-134311014 on Hg19 "	Circle RNA	chr5	+	chr5_134305628_134311014	134967906	135011707	10	5q31.1	NA		circbase	"circRNA transcript identified by Guo, et al. on chr5 from 134305628-134311014 on Hg19 "	chr5																													4.38575	3.30648
TC0500012204.hg.1	5.85023	4.77322	2.10965	down	hsa_circ_0074208	"Salzman2013 ANNOTATED, CDS, coding, INTERNAL, OVCODE, OVERLAPTX, OVEXON, UTR3 best transcript NM_152685 "	Circle RNA	chr5	-	hsa_circ_0074208	139367196	139384553	10	5q31.2	NA		circbase	"Salzman2013 ANNOTATED, CDS, coding, INTERNAL, OVCODE, OVERLAPTX, OVEXON, UTR3 best transcript NM_152685 "	chr5																													5.85023	4.77322
TC0X00009882.hg.1	3.32942	2.26948	2.08485	down	hsa_circ_0090871	"Salzman2013 ANNOTATED, CDS, coding, OVCODE, OVEXON, UTR5 best transcript NM_017677 "	Circle RNA	chrX	-	hsa_circ_0090871	64268081	64395453	10	Xq11.2	NA		circbase	"Salzman2013 ANNOTATED, CDS, coding, OVCODE, OVEXON, UTR5 best transcript NM_017677 "	chrX																													3.32942	2.26948
TC1800007013.hg.1	2.85377	1.79606	2.08162	down	hsa_circ_0047337	"Salzman2013 ANNOTATED, CDS, coding, INTERNAL, OVCODE, OVEXON best transcript NM_001944 "	Circle RNA	chr18	+	hsa_circ_0047337	31447769	31478702	10	18q12.1	NA		circbase	"Salzman2013 ANNOTATED, CDS, coding, INTERNAL, OVCODE, OVEXON best transcript NM_001944 "	chr18																													2.85377	1.79606
TC2200008008.hg.1	5.33222	4.28936	2.06031	down	hsa_circ_0092330	"Zhang2013 ALT_ACCEPTOR, ALT_DONOR, coding, INTERNAL, intronic best transcript NM_001670 "	Circle RNA	chr22	-	hsa_circ_0092330	19977607	19977946	6		NA		circbase	"Zhang2013 ALT_ACCEPTOR, ALT_DONOR, coding, INTERNAL, intronic best transcript NM_001670 "	chr22																													5.33222	4.28936
TC1200012080.hg.1	4.96568	3.92325	2.0597	down	hsa_circ_0028614	"Salzman2013 ANNOTATED, INTERNAL, ncRNA, OVCODE, OVEXON best transcript NR_031766 "	Circle RNA	chr12	-	hsa_circ_0028614	117038923	117099479	10	12q24.22	NA		circbase	"Salzman2013 ANNOTATED, INTERNAL, ncRNA, OVCODE, OVEXON best transcript NR_031766 "	chr12																													4.96568	3.92325
TC0500011775.hg.1	4.74771	3.70551	2.05937	down	hsa_circ_0073645	"Salzman2013 ANNOTATED, CDS, coding, INTERNAL, OVCODE, OVERLAPTX, OVEXON best transcript NM_020796 "	Circle RNA	chr5	-	hsa_circ_0073645	116443555	116574934	10	5q23.1	NA		circbase	"Salzman2013 ANNOTATED, CDS, coding, INTERNAL, OVCODE, OVERLAPTX, OVEXON best transcript NM_020796 "	chr5																													4.74771	3.70551
TC0100008216.hg.1	3.86553	2.82426	2.05804	down	hsa_circ_0012385	"Salzman2013 ANNOTATED, CDS, coding, INTERNAL, OVCODE, OVEXON best transcript NM_001135181 "	Circle RNA	chr1	+	hsa_circ_0012385	48222685	48248644	10	1p33	NA		circbase	"Salzman2013 ANNOTATED, CDS, coding, INTERNAL, OVCODE, OVEXON best transcript NM_001135181 "	chr1																													3.86553	2.82426
TC1900008284.hg.1	4.94451	3.90669	2.05311	down	hsa_circ_0051399	"Salzman2013 ANNOTATED, CDS, coding, INTERNAL, OVCODE, OVEXON best transcript NM_012116 "	Circle RNA	chr19	+	hsa_circ_0051399	44777869	44800646	10	19q13.2	NA		circbase	"Salzman2013 ANNOTATED, CDS, coding, INTERNAL, OVCODE, OVEXON best transcript NM_012116 "	chr19																													4.94451	3.90669
TC2000008950.hg.1	2.64511	1.60852	2.05138	down	hsa_circ_0001144	"Memczak2013 ANTISENSE, CDS, coding, INTERNAL best transcript NM_001076552 "	Circle RNA	chr20	-	hsa_circ_0001144	34926244	34927183	6		NA		circbase	"Memczak2013 ANTISENSE, CDS, coding, INTERNAL best transcript NM_001076552 "	chr20																													2.64511	1.60852
TC0X00008674.hg.1	4.17031	3.13668	2.04717	down	hsa_circ_0001947	"Memczak2013, Salzman2013 ANNOTATED, CDS, coding, INTERNAL best transcript NM_001169122 "	Circle RNA	chrX	+	hsa_circ_0001947	148500619	149000663	10	Xq28	NA		circbase	"Memczak2013, Salzman2013 ANNOTATED, CDS, coding, INTERNAL best transcript NM_001169122 "	chrX																													4.17031	3.13668
TC0900008022.hg.1	3.07748	2.04444	2.04632	down	hsa_circ_0087564	"Salzman2013 ANNOTATED, CDS, coding, INTERNAL, OVCODE, OVERLAPTX, OVEXON, UTR5 best transcript NM_194320 "	Circle RNA	chr9	+	hsa_circ_0087564	94259266	94301829	10	9q22.32	NA		circbase	"Salzman2013 ANNOTATED, CDS, coding, INTERNAL, OVCODE, OVERLAPTX, OVEXON, UTR5 best transcript NM_194320 "	chr9																													3.07748	2.04444
TC0100006476.hg.1	6.2175	5.20053	2.02367	down	hsa_circ_0009185	"Salzman2013 ANNOTATED, CDS, coding, INTERNAL, OVCODE, OVERLAPTX, OVEXON best transcript NM_152486 "	Circle RNA	chr1	+	hsa_circ_0009185	924880	944581	10	1p36.33	NA		circbase	"Salzman2013 ANNOTATED, CDS, coding, INTERNAL, OVCODE, OVERLAPTX, OVEXON best transcript NM_152486 "	chr1																													6.2175	5.20053
TC1900007330.hg.1	5.21987	4.20756	2.01714	down	hsa_circ_0050001	"Salzman2013 ANNOTATED, CDS, coding, INTERNAL, OVCODE, OVEXON best transcript NM_173544 "	Circle RNA	chr19	+	hsa_circ_0050001	17523301	17553839	10	19p13.11	NA		circbase	"Salzman2013 ANNOTATED, CDS, coding, INTERNAL, OVCODE, OVEXON best transcript NM_173544 "	chr19																													5.21987	4.20756
TC1900010510.hg.1	5.41069	4.39957	2.01548	down	hsa_circ_0050676	"Salzman2013 ANNOTATED, CDS, coding, OVCODE, OVERLAPTX, OVEXON, UTR3, UTR5 best transcript NM_152658 "	Circle RNA	chr19	-	hsa_circ_0050676	36034985	36054762	10	19q13.12	NA		circbase	"Salzman2013 ANNOTATED, CDS, coding, OVCODE, OVERLAPTX, OVEXON, UTR3, UTR5 best transcript NM_152658 "	chr19																													5.41069	4.39957
TC1500008172.hg.1	3.74086	2.73	2.01511	down	hsa_circ_0036607	"Salzman2013 ANNOTATED, CDS, coding, INTERNAL, OVCODE, OVEXON best transcript NM_004213 "	Circle RNA	chr15	+	hsa_circ_0036607	84884654	84945796	10	15q25.3	NA		circbase	"Salzman2013 ANNOTATED, CDS, coding, INTERNAL, OVCODE, OVEXON best transcript NM_004213 "	chr15																													3.74086	2.73
TC1100009298.hg.1	4.72899	3.71873	2.01428	down	hsa_circ_0024652	"Salzman2013 ALT_ACCEPTOR, CDS, coding, OVCODE, OVEXON, upstream_start best transcript NM_014619 "	Circle RNA	chr11	+	hsa_circ_0024652	120511746	120988904	10	11q22.3	NA		circbase	"Salzman2013 ALT_ACCEPTOR, CDS, coding, OVCODE, OVEXON, upstream_start best transcript NM_014619 "	chr11																													4.72899	3.71873
TC0900010809.hg.1	5.76707	4.75986	2.01003	down	hsa_circ_0001874	"Memczak2013 ALT_ACCEPTOR, ALT_DONOR, coding, INTERNAL, intronic best transcript NM_001003800 "	Circle RNA	chr9	-	hsa_circ_0001874	92738029	92738332	6		NA		circbase	"Memczak2013 ALT_ACCEPTOR, ALT_DONOR, coding, INTERNAL, intronic best transcript NM_001003800 "	chr9																													5.76707	4.75986
TC0600009281.hg.1	3.48907	2.48527	2.00528	down	chr6_119261992_119262319	"circRNA transcript identified by Guo, et al. on chr6 from 119261992-119262319 on Hg19 "	Circle RNA	chr6	+	chr6_119261992_119262319	118940827	118941154	6		NA		circbase	"circRNA transcript identified by Guo, et al. on chr6 from 119261992-119262319 on Hg19 "	chr6																													3.48907	2.48527
TC0700006565.hg.1	5.45086	4.44762	2.0045	down	hsa_circ_0079198	"Salzman2013 ANNOTATED, CDS, coding, OVCODE, OVEXON, UTR5 best transcript NM_152558 "	Circle RNA	chr7	+	hsa_circ_0079198	2558972	2614734	10	7p22.3	NA		circbase	"Salzman2013 ANNOTATED, CDS, coding, OVCODE, OVEXON, UTR5 best transcript NM_152558 "	chr7																													5.45086	4.44762
TC1700009613.hg.1	4.22213	3.22274	1.99916	down	hsa_circ_0041759	"Salzman2013 ANNOTATED, CDS, coding, INTERNAL, OVCODE, OVEXON best transcript NM_080912 "	Circle RNA	chr17	-	hsa_circ_0041759	7101322	7115700	10	17p	NA		circbase	"Salzman2013 ANNOTATED, CDS, coding, INTERNAL, OVCODE, OVEXON best transcript NM_080912 "	chr17																													4.22213	3.22274
TC0100016360.hg.1	3.11787	2.12114	1.99547	down	hsa_circ_0000157	"Memczak2013 ALT_ACCEPTOR, ALT_DONOR, coding, INTERNAL, intronic best transcript NM_000655 "	Circle RNA	chr1	-	hsa_circ_0000157	169694699	169695040	6		NA		circbase	"Memczak2013 ALT_ACCEPTOR, ALT_DONOR, coding, INTERNAL, intronic best transcript NM_000655 "	chr1																													3.11787	2.12114
TC1700012032.hg.1	6.01327	5.01882	1.99231	down	hsa_circ_0046138	"Salzman2013 ANNOTATED, ncRNA, OVEXON best transcript NR_038080 "	Circle RNA	chr17	-	hsa_circ_0046138	81302824	81309248	10	17q25.3	NA		circbase	"Salzman2013 ANNOTATED, ncRNA, OVEXON best transcript NR_038080 "	chr17																													6.01327	5.01882
TC1100012119.hg.1	3.91157	2.91769	1.99154	down	hsa_circ_0000352	"Memczak2013 ANTISENSE, CDS, coding, INTERNAL best transcript NM_182962 "	Circle RNA	chr11	-	hsa_circ_0000352	102325105	102325522	6		NA		circbase	"Memczak2013 ANTISENSE, CDS, coding, INTERNAL best transcript NM_182962 "	chr11																													3.91157	2.91769
TC1900008633.hg.1	4.95388	3.96415	1.9858	down	hsa_circ_0052044	"Salzman2013 ANNOTATED, CDS, coding, OVCODE, OVEXON, UTR3 best transcript NM_001772 "	Circle RNA	chr19	+	hsa_circ_0052044	51225064	51243860	10	19q13.3	NA		circbase	"Salzman2013 ANNOTATED, CDS, coding, OVCODE, OVEXON, UTR3 best transcript NM_001772 "	chr19																													4.95388	3.96415
TC2000009908.hg.1	3.38908	2.40004	1.98486	down	chr20_31518203_31519142	"circRNA transcript identified by Guo, et al. on chr20 from 31518203-31519142 on Hg19 "	Circle RNA	chr20	+	chr20_31518203_31519142	32930397	32931336	6		NA		circbase	"circRNA transcript identified by Guo, et al. on chr20 from 31518203-31519142 on Hg19 "	chr20																													3.38908	2.40004
TC0X00006711.hg.1	3.22706	2.23977	1.98245	down	chrX_17491183_17495443	"circRNA transcript identified by Guo, et al. on chrX from 17491183-17495443 on Hg19 "	Circle RNA	chrX	+	chrX_17491183_17495443	17473060	17477320	6		NA		circbase	"circRNA transcript identified by Guo, et al. on chrX from 17491183-17495443 on Hg19 "	chrX																													3.22706	2.23977
TC1900011665.hg.1	2.97736	1.9928	1.97872	down	hsa_circ_0049494	Salzman2013 INTERGENIC best transcript None	Circle RNA	chr19	+	hsa_circ_0049494	11559446	11575567	10	19p13.2	NA		circbase	Salzman2013 INTERGENIC best transcript None	chr19																													2.97736	1.9928
TC1900007290.hg.1	4.2832	3.30064	1.97596	down	hsa_circ_0000906	"Jeck2013, Memczak2013 ANNOTATED, CDS, coding, INTERNAL, OVCODE, OVEXON best transcript NM_024074 "	Circle RNA	chr19	+	hsa_circ_0000906	16661127	16690029	10	19p13.11	NA		circbase	"Jeck2013, Memczak2013 ANNOTATED, CDS, coding, INTERNAL, OVCODE, OVEXON best transcript NM_024074 "	chr19																													4.2832	3.30064
TC0100007117.hg.1	5.1358	4.15469	1.97399	down	hsa_circ_0003369	"Jeck2013 ANNOTATED, CDS, coding, INTERNAL, OVCODE, OVEXON best transcript NM_018125 "	Circle RNA	chr1	+	hsa_circ_0003369	17539835	17697875	10	1p36.13	NA		circbase	"Jeck2013 ANNOTATED, CDS, coding, INTERNAL, OVCODE, OVEXON best transcript NM_018125 "	chr1																													5.1358	4.15469
TC1700007409.hg.1	4.24319	3.26346	1.9721	down	hsa_circ_0000748	"Memczak2013 ANTISENSE, CDS, coding, INTERNAL, intronic best transcript NM_178860 "	Circle RNA	chr17	+	hsa_circ_0000748	28956869	28957066	6		NA		circbase	"Memczak2013 ANTISENSE, CDS, coding, INTERNAL, intronic best transcript NM_178860 "	chr17																													4.24319	3.26346
TC2100006909.hg.1	3.26147	2.28617	1.96605	down	chr21_33331154_33347029	"circRNA transcript identified by Guo, et al. on chr21 from 33331154-33347029 on Hg19 "	Circle RNA	chr21	+	chr21_33331154_33347029	31873315	32044633	10	21q22.1	NA		circbase	"circRNA transcript identified by Guo, et al. on chr21 from 33331154-33347029 on Hg19 "	chr21																													3.26147	2.28617
TC1000012108.hg.1	3.67545	2.70378	1.96112	down	hsa_circ_0020300	"Salzman2013 ANNOTATED, CDS, coding, INTERNAL, OVCODE, OVERLAPTX, OVEXON best transcript NM_198148 "	Circle RNA	chr10	-	hsa_circ_0020300	123706207	123940267	10	10q26.13	NA		circbase	"Salzman2013 ANNOTATED, CDS, coding, INTERNAL, OVCODE, OVERLAPTX, OVEXON best transcript NM_198148 "	chr10																													3.67545	2.70378
TC0100018515.hg.1	4.27502	3.30364	1.96072	down	chr1_159846345_159847252	"circRNA transcript identified by Guo, et al. on chr1 from 159846345-159847252 on Hg19 "	Circle RNA	chr1	-	chr1_159846345_159847252	159872364	159900163	10	1q22	NA		circbase	"circRNA transcript identified by Guo, et al. on chr1 from 159846345-159847252 on Hg19 "	chr1																													4.27502	3.30364
TC0600014312.hg.1	3.623	2.65509	1.95601	down	chr6_73933421_73935144	"circRNA transcript identified by Guo, et al. on chr6 from 73933421-73935144 on Hg19 "	Circle RNA	chr6	-	chr6_73933421_73935144	73223544	73225770	10	6q13	NA		Guo	"circRNA transcript identified by Guo, et al. on chr6 from 73933421-73935144 on Hg19 "	chr6																													3.623	2.65509
TC1600008029.hg.1	3.54574	2.57907	1.95433	down	hsa_circ_0039614	"Salzman2013 ANNOTATED, CDS, coding, INTERNAL, OVCODE, OVEXON best transcript NM_014157 "	Circle RNA	chr16	+	hsa_circ_0039614	58231157	58283836	10	16q21	NA		Guo	"Salzman2013 ANNOTATED, CDS, coding, INTERNAL, OVCODE, OVEXON best transcript NM_014157 "	chr16																													3.54574	2.57907
TC0500012781.hg.1	5.85099	4.88476	1.95372	down	hsa_circ_0001553	"Memczak2013 ANTISENSE, CDS, coding, INTERNAL best transcript NM_004946 "	Circle RNA	chr5	-	hsa_circ_0001553	170034460	170034549	6		NA		Guo	"Memczak2013 ANTISENSE, CDS, coding, INTERNAL best transcript NM_004946 "	chr5																													5.85099	4.88476
TC0600014271.hg.1	6.24149	5.27722	1.95107	down	hsa_circ_0075946	Salzman2013 INTERGENIC best transcript None	Circle RNA	chr6	-	hsa_circ_0075946	32194843	32224067	10	6p21.3	NA		circbase	Salzman2013 INTERGENIC best transcript None	chr6																													6.24149	5.27722
TC0800011305.hg.1	5.60282	4.6394	1.94993	down	hsa_circ_0085176	"Salzman2013 ANNOTATED, CDS, coding, INTERNAL, OVCODE, OVERLAPTX, OVEXON, UTR5 best transcript NM_001040624 "	Circle RNA	chr8	-	hsa_circ_0085176	101686542	102124907	10	8q22.2	NA		circbase	"Salzman2013 ANNOTATED, CDS, coding, INTERNAL, OVCODE, OVERLAPTX, OVEXON, UTR5 best transcript NM_001040624 "	chr8																													5.60282	4.6394
TC1900008044.hg.1	5.42729	4.46574	1.94739	down	hsa_circ_0050971	"Salzman2013 ANNOTATED, CDS, coding, OVCODE, OVEXON, UTR3 best transcript NM_001001414 "	Circle RNA	chr19	+	hsa_circ_0050971	39196961	39201884	10	19q13.2	NA		circbase	"Salzman2013 ANNOTATED, CDS, coding, OVCODE, OVEXON, UTR3 best transcript NM_001001414 "	chr19																													5.42729	4.46574
TC0100017142.hg.1	5.10176	4.14033	1.94724	down	hsa_circ_0016309	"Salzman2013 ANNOTATED, CDS, coding, OVCODE, OVERLAPTX, OVEXON, UTR3 best transcript NM_001773 "	Circle RNA	chr1	-	hsa_circ_0016309	207880972	207911402	10	1q32	NA		circbase	"Salzman2013 ANNOTATED, CDS, coding, OVCODE, OVERLAPTX, OVEXON, UTR3 best transcript NM_001773 "	chr1																													5.10176	4.14033
TC0200013627.hg.1	3.39223	2.43231	1.9452	down	hsa_circ_0001054	"Memczak2013 ALT_ACCEPTOR, ALT_DONOR, coding, INTERNAL, intronic best transcript NM_001025108 "	Circle RNA	chr2	-	hsa_circ_0001054	99889949	99890173	6		NA		Guo	"Memczak2013 ALT_ACCEPTOR, ALT_DONOR, coding, INTERNAL, intronic best transcript NM_001025108 "	chr2																													3.39223	2.43231
TC1900011815.hg.1	5.78274	4.82554	1.94154	down	hsa_circ_0052294	"Salzman2013 ANNOTATED, CDS, coding, OVCODE, OVERLAPTX, OVEXON, UTR3, UTR5 best transcript NM_001023561 "	Circle RNA	chr19	+	hsa_circ_0052294	57435325	57445823	10	19q13.43	NA		circbase	"Salzman2013 ANNOTATED, CDS, coding, OVCODE, OVERLAPTX, OVEXON, UTR3, UTR5 best transcript NM_001023561 "	chr19																													5.78274	4.82554
TC0100013693.hg.1	4.21845	3.26546	1.93588	down	chr1_35973739_35973839	"circRNA transcript identified by Guo, et al. on chr1 from 35973739-35973839 on Hg19 "	Circle RNA	chr1	-	chr1_35973739_35973839	35508138	35508238	6		NA		circbase	"circRNA transcript identified by Guo, et al. on chr1 from 35973739-35973839 on Hg19 "	chr1																													4.21845	3.26546
TC0200016529.hg.1	2.78765	1.83668	1.93317	down	hsa_circ_0056468	"Salzman2013 ALT_ACCEPTOR, CDS, coding, OVCODE, OVERLAPTX, OVEXON, upstream_start, UTR5 best transcript NM_032995 "	Circle RNA	chr2	+	hsa_circ_0056468	130915213	131047263	10	2q22	NA		circbase	"Salzman2013 ALT_ACCEPTOR, CDS, coding, OVCODE, OVERLAPTX, OVEXON, upstream_start, UTR5 best transcript NM_032995 "	chr2																													2.78765	1.83668
TC1000011515.hg.1	4.41765	3.46816	1.93119	down	hsa_circ_0019283	"Salzman2013 ANNOTATED, CDS, coding, INTERNAL, OVCODE, OVEXON best transcript NM_013314 "	Circle RNA	chr10	-	hsa_circ_0019283	96191699	96271587	10	10q23.2-q23.33	NA		circbase	"Salzman2013 ANNOTATED, CDS, coding, INTERNAL, OVCODE, OVEXON best transcript NM_013314 "	chr10																													4.41765	3.46816
TC1100007461.hg.1	7.04535	6.09823	1.92803	down	hsa_circ_0000297	"Memczak2013 ANTISENSE, CDS, coding, INTERNAL, UTR3 best transcript NM_004308 "	Circle RNA	chr11	+	hsa_circ_0000297	46678989	46679419	6		NA		circbase	"Memczak2013 ANTISENSE, CDS, coding, INTERNAL, UTR3 best transcript NM_004308 "	chr11																													7.04535	6.09823
TC1200012807.hg.1	3.66988	2.72612	1.92353	down	hsa_circ_0027234	"Salzman2013 ANNOTATED, CDS, coding, INTERNAL, OVCODE, OVEXON best transcript NM_145064 "	Circle RNA	chr12	-	hsa_circ_0027234	57243453	57251193	10	12q13.3	NA		circbase	"Salzman2013 ANNOTATED, CDS, coding, INTERNAL, OVCODE, OVEXON best transcript NM_145064 "	chr12																													3.66988	2.72612
TC1100011176.hg.1	4.89449	3.95207	1.92175	down	hsa_circ_0022702	"Salzman2013 ANNOTATED, CDS, coding, INTERNAL, OVCODE, OVERLAPTX, OVEXON best transcript NM_015080 "	Circle RNA	chr11	-	hsa_circ_0022702	64606174	64723188	10	11q13	NA		circbase	"Salzman2013 ANNOTATED, CDS, coding, INTERNAL, OVCODE, OVERLAPTX, OVEXON best transcript NM_015080 "	chr11																													4.89449	3.95207
TC0600013960.hg.1	5.77525	4.83785	1.91507	down	hsa_circ_0001665	"Memczak2013 ANTISENSE, INTERNAL, intronic, ncRNA best transcript TCONS_00011418 "	Circle RNA	chr6	-	hsa_circ_0001665	168250824	168250917	6		NA		circbase	"Memczak2013 ANTISENSE, INTERNAL, intronic, ncRNA best transcript TCONS_00011418 "	chr6																													5.77525	4.83785
TC0300010739.hg.1	5.55618	4.61916	1.91457	down	hsa_circ_0064854	"Salzman2013 ANNOTATED, ncRNA, OVCODE, OVEXON best transcript NR_024071 "	Circle RNA	chr3	-	hsa_circ_0064854	38007496	38029762	10	3p22-p21.3	NA		circbase	"Salzman2013 ANNOTATED, ncRNA, OVCODE, OVEXON best transcript NR_024071 "	chr3																													5.55618	4.61916
TC1100012753.hg.1	3.43318	2.49638	1.91427	down	hsa_circ_0006159	"Jeck2013 ALT_ACCEPTOR, ALT_DONOR, coding, INTERNAL, intronic best transcript NM_032531 "	Circle RNA	chr11	-	hsa_circ_0006159	126741354	126745379	6		NA		circbase	"Jeck2013 ALT_ACCEPTOR, ALT_DONOR, coding, INTERNAL, intronic best transcript NM_032531 "	chr11																													3.43318	2.49638
TC0800010746.hg.1	3.18184	2.24723	1.91138	down	hsa_circ_0084728	"Salzman2013 ANNOTATED, CDS, coding, OVCODE, OVEXON, UTR5 best transcript NM_024504 "	Circle RNA	chr8	-	hsa_circ_0084728	70051651	70071693	10	8q13.3	NA		circbase	"Salzman2013 ANNOTATED, CDS, coding, OVCODE, OVEXON, UTR5 best transcript NM_024504 "	chr8																													3.18184	2.24723
TC1900006848.hg.1	5.25459	4.32003	1.91132	down	hsa_circ_0048989	"Salzman2013 ANNOTATED, CDS, coding, INTERNAL, OVCODE, OVEXON best transcript NM_001080429 "	Circle RNA	chr19	+	hsa_circ_0048989	7595902	7618310	10	19p13.2	NA		circbase	"Salzman2013 ANNOTATED, CDS, coding, INTERNAL, OVCODE, OVEXON best transcript NM_001080429 "	chr19																													5.25459	4.32003
TC0200016611.hg.1	4.59073	3.65878	1.90785	down	hsa_circ_0058958	"Salzman2013 ANNOTATED, coding, INTERNAL, OVEXON, UTR5 best transcript NM_001195381 "	Circle RNA	chr2	+	hsa_circ_0058958	240605408	240631259	10	2q37.3	NA		circbase	"Salzman2013 ANNOTATED, coding, INTERNAL, OVEXON, UTR5 best transcript NM_001195381 "	chr2																													4.59073	3.65878
TC0200009616.hg.1	3.94956	3.02051	1.90402	down	hsa_circ_0056686	"Salzman2013 ANNOTATED, CDS, coding, INTERNAL, OVCODE, OVEXON best transcript NM_004522 "	Circle RNA	chr2	+	hsa_circ_0056686	148875223	149026759	10	2q23.1	NA		circbase	"Salzman2013 ANNOTATED, CDS, coding, INTERNAL, OVCODE, OVEXON best transcript NM_004522 "	chr2																													3.94956	3.02051
TC1400010776.hg.1	3.09588	2.16773	1.90282	down	hsa_circ_0032966	"Salzman2013 ANNOTATED, CDS, coding, INTERNAL, OVCODE, OVEXON best transcript NM_024764 "	Circle RNA	chr14	-	hsa_circ_0032966	91580696	91732086	10	14q32.12	NA		circbase	"Salzman2013 ANNOTATED, CDS, coding, INTERNAL, OVCODE, OVEXON best transcript NM_024764 "	chr14																													3.09588	2.16773
TC0900009489.hg.1	4.79282	3.86575	1.90141	down	hsa_circ_0086311	"Salzman2013 ANNOTATED, CDS, coding, OVCODE, OVERLAPTX, OVEXON, UTR3 best transcript NM_000170 "	Circle RNA	chr9	-	hsa_circ_0086311	6532464	6645692	10	9p22	NA		circbase	"Salzman2013 ANNOTATED, CDS, coding, OVCODE, OVERLAPTX, OVEXON, UTR3 best transcript NM_000170 "	chr9																													4.79282	3.86575
TC0100014008.hg.1	6.55274	5.632	1.89309	down	hsa_circ_0008687	"Jeck2013 ALT_ACCEPTOR, CDS, coding, INTERNAL, intronic, OVCODE, OVEXON best transcript NM_001128425 "	Circle RNA	chr1	-	hsa_circ_0008687	45329163	45340470	10	1p34.1	NA		circbase	"Jeck2013 ALT_ACCEPTOR, CDS, coding, INTERNAL, intronic, OVCODE, OVEXON best transcript NM_001128425 "	chr1																													6.55274	5.632
TC1900009518.hg.1	3.61865	2.69792	1.89307	down	hsa_circ_0092332	"Zhang2013 ALT_ACCEPTOR, ALT_DONOR, coding, INTERNAL, intronic best transcript NM_032447 "	Circle RNA	chr19	-	hsa_circ_0092332	8073329	8074543	9		NA		circbase	"Zhang2013 ALT_ACCEPTOR, ALT_DONOR, coding, INTERNAL, intronic best transcript NM_032447 "	chr19																													3.61865	2.69792
TC0900010975.hg.1	4.60227	3.68325	1.89083	down	hsa_circ_0087716	"Salzman2013 ANNOTATED, CDS, coding, INTERNAL, OVCODE, OVERLAPTX, OVEXON best transcript NM_005458 "	Circle RNA	chr9	-	hsa_circ_0087716	98288082	98709254	10	9q22.1-q22.3	NA		circbase	"Salzman2013 ANNOTATED, CDS, coding, INTERNAL, OVCODE, OVERLAPTX, OVEXON best transcript NM_005458 "	chr9																													4.60227	3.68325
TC1500007062.hg.1	3.91597	2.99705	1.8907	down	hsa_circ_0035015	"Salzman2013 ANNOTATED, CDS, coding, OVCODE, OVERLAPTX, OVEXON, UTR3, UTR5 best transcript NM_020990 "	Circle RNA	chr15	+	hsa_circ_0035015	43593054	43604901	10	15q15	NA		circbase	"Salzman2013 ANNOTATED, CDS, coding, OVCODE, OVERLAPTX, OVEXON, UTR3, UTR5 best transcript NM_020990 "	chr15																													3.91597	2.99705
TC0100016982.hg.1	4.89555	3.97817	1.88869	down	hsa_circ_0016064	"Salzman2013 ANNOTATED, coding, OVEXON, UTR3 best transcript NM_004997 "	Circle RNA	chr1	-	hsa_circ_0016064	203167811	203175814	10	1q32.1	NA		circbase	"Salzman2013 ANNOTATED, coding, OVEXON, UTR3 best transcript NM_004997 "	chr1																													4.89555	3.97817
TC1900011709.hg.1	4.95723	4.04045	1.8879	down	hsa_circ_0050583	"Salzman2013 ANNOTATED, CDS, coding, INTERNAL, OVCODE, OVERLAPTX, OVEXON, UTR3 best transcript NM_005031 "	Circle RNA	chr19	+	hsa_circ_0050583	35138789	35143109	10	19q13.1	NA		circbase	"Salzman2013 ANNOTATED, CDS, coding, INTERNAL, OVCODE, OVERLAPTX, OVEXON, UTR3 best transcript NM_005031 "	chr19																													4.95723	4.04045
TC0100007127.hg.1	3.49869	2.58193	1.88787	down	hsa_circ_0010229	"Salzman2013 ANNOTATED, CDS, coding, OVCODE, OVEXON, UTR3, UTR5 best transcript NM_030812 "	Circle RNA	chr1	+	hsa_circ_0010229	17755313	17827063	10	1p36.13	NA		circbase	"Salzman2013 ANNOTATED, CDS, coding, OVCODE, OVEXON, UTR3, UTR5 best transcript NM_030812 "	chr1																													3.49869	2.58193
TC1500008829.hg.1	5.1734	4.25883	1.885	down	hsa_circ_0034277	"Salzman2013 ANNOTATED, CDS, coding, INTERNAL, OVCODE, OVEXON best transcript NM_015307 "	Circle RNA	chr15	-	hsa_circ_0034277	29120252	29570723	10	15q13.1	NA		circbase	"Salzman2013 ANNOTATED, CDS, coding, INTERNAL, OVCODE, OVEXON best transcript NM_015307 "	chr15																													5.1734	4.25883
TC1500008808.hg.1	5.27698	4.36434	1.88248	down	hsa_circ_0002123	Jeck2013 INTERGENIC best transcript None	Circle RNA	chr15	-	hsa_circ_0002123	28506625	28508808	10	15q13.1	NA		circbase	Jeck2013 INTERGENIC best transcript None	chr15																													5.27698	4.36434
TC0700008555.hg.1	5.51485	4.60379	1.88043	down	hsa_circ_0081480	"Salzman2013 ANNOTATED, CDS, coding, INTERNAL, OVCODE, OVERLAPTX, OVEXON best transcript NM_033506 "	Circle RNA	chr7	+	hsa_circ_0081480	100583982	100601117	10	7q22	NA		circbase	"Salzman2013 ANNOTATED, CDS, coding, INTERNAL, OVCODE, OVERLAPTX, OVEXON best transcript NM_033506 "	chr7																													5.51485	4.60379
TC0900008982.hg.1	5.2227	4.31182	1.88019	down	hsa_circ_0089141	"Salzman2013 ANNOTATED, CDS, coding, OVCODE, OVEXON, UTR3 best transcript NM_001185095 "	Circle RNA	chr9	+	hsa_circ_0089141	131096476	131123152	10	9q34.13-q34.3	NA		circbase	"Salzman2013 ANNOTATED, CDS, coding, OVCODE, OVEXON, UTR3 best transcript NM_001185095 "	chr9																													5.2227	4.31182
TC0300013915.hg.1	2.61991	1.71381	1.87398	down	hsa_circ_0068513	"Salzman2013 ANNOTATED, CDS, coding, INTERNAL, OVCODE, OVERLAPTX, OVEXON best transcript NM_198485 "	Circle RNA	chr3	+	hsa_circ_0068513	189171974	189325304	10	3q28	NA		circbase	"Salzman2013 ANNOTATED, CDS, coding, INTERNAL, OVCODE, OVERLAPTX, OVEXON best transcript NM_198485 "	chr3																													2.61991	1.71381
TC0100010047.hg.1	5.18897	4.28394	1.87259	down	hsa_circ_0014281	"Salzman2013 ANNOTATED, CDS, coding, INTERNAL, OVCODE, OVEXON best transcript NM_000906 "	Circle RNA	chr1	+	hsa_circ_0014281	153678637	153693992	10	1q21-q22	NA		circbase	"Salzman2013 ANNOTATED, CDS, coding, INTERNAL, OVCODE, OVEXON best transcript NM_000906 "	chr1																													5.18897	4.28394
TC1500009455.hg.1	6.44072	5.53706	1.87081	down	hsa_circ_0035317	"Salzman2013 ANNOTATED, CDS, coding, INTERNAL, OVCODE, OVERLAPTX, OVEXON best transcript NM_018728 "	Circle RNA	chr15	-	hsa_circ_0035317	52192318	52295798	10	15q21	NA		circbase	"Salzman2013 ANNOTATED, CDS, coding, INTERNAL, OVCODE, OVERLAPTX, OVEXON best transcript NM_018728 "	chr15																													6.44072	5.53706
TC0900009145.hg.1	3.97477	3.07152	1.87027	down	hsa_circ_0089466	"Salzman2013 ANNOTATED, CDS, coding, INTERNAL, OVCODE, OVERLAPTX, OVEXON best transcript NM_014279 "	Circle RNA	chr9	+	hsa_circ_0089466	135075243	135121184	10	9q34.3	NA		circbase	"Salzman2013 ANNOTATED, CDS, coding, INTERNAL, OVCODE, OVERLAPTX, OVEXON best transcript NM_014279 "	chr9																													3.97477	3.07152
TC1900011869.hg.1	4.1602	3.25865	1.86806	down	hsa_circ_0006941	"Jeck2013, Salzman2013 ANNOTATED, CDS, coding, INTERNAL, OVCODE, OVEXON best transcript NM_001161616 "	Circle RNA	chr19	-	hsa_circ_0006941	11384512	11419342	10	19p13.2	NA		circbase	"Jeck2013, Salzman2013 ANNOTATED, CDS, coding, INTERNAL, OVCODE, OVEXON best transcript NM_001161616 "	chr19																													4.1602	3.25865
TC0500012093.hg.1	5.29924	4.3987	1.86677	down	hsa_circ_0074026	"Salzman2013 ANNOTATED, CDS, coding, OVCODE, OVEXON, UTR3 best transcript NM_002653 "	Circle RNA	chr5	-	hsa_circ_0074026	135027734	135034813	10	5q31.1	NA		circbase	"Salzman2013 ANNOTATED, CDS, coding, OVCODE, OVEXON, UTR3 best transcript NM_002653 "	chr5																													5.29924	4.3987
TC1600007173.hg.1	3.47551	2.57579	1.86571	down	hsa_circ_0038443	"Salzman2013 ANNOTATED, CDS, coding, INTERNAL, OVCODE, OVEXON best transcript NM_144672 "	Circle RNA	chr16	+	hsa_circ_0038443	21678514	21760729	10	16p12.2|16p12.2	NA		circbase	"Salzman2013 ANNOTATED, CDS, coding, INTERNAL, OVCODE, OVEXON best transcript NM_144672 "	chr16																													3.47551	2.57579
TC0500006507.hg.1	4.2085	3.31063	1.86331	down	hsa_circ_0001465	"Memczak2013 ANTISENSE, coding, INTERNAL, intronic best transcript NM_024830 "	Circle RNA	chr5	+	hsa_circ_0001465	1487811	1487891	6		NA		circbase	"Memczak2013 ANTISENSE, coding, INTERNAL, intronic best transcript NM_024830 "	chr5																													4.2085	3.31063
TC1500007231.hg.1	4.66897	3.77225	1.86183	down	hsa_circ_0035275	"Salzman2013 ANNOTATED, CDS, coding, INTERNAL, OVCODE, OVEXON best transcript NM_181789 "	Circle RNA	chr15	+	hsa_circ_0035275	51341516	51408013	10	15q21.2	NA		circbase	"Salzman2013 ANNOTATED, CDS, coding, INTERNAL, OVCODE, OVEXON best transcript NM_181789 "	chr15																													4.66897	3.77225
TC1700012320.hg.1	6.81045	5.92243	1.85064	down	hsa_circ_0041146	"Salzman2013 ANNOTATED, CDS, coding, INTERNAL, OVCODE, OVERLAPTX, OVEXON, UTR5 best transcript NM_006987 "	Circle RNA	chr17	-	hsa_circ_0041146	212389	386254	10	17p13.3	NA		circbase	"Salzman2013 ANNOTATED, CDS, coding, INTERNAL, OVCODE, OVERLAPTX, OVEXON, UTR5 best transcript NM_006987 "	chr17																													6.81045	5.92243
TC0700008011.hg.1	4.29819	3.41025	1.85053	down	hsa_circ_0080624	"Salzman2013 ANNOTATED, CDS, coding, INTERNAL, OVCODE, OVEXON best transcript NM_000265 "	Circle RNA	chr7	+	hsa_circ_0080624	74773962	74789376	10	7q11.23	NA		circbase	"Salzman2013 ANNOTATED, CDS, coding, INTERNAL, OVCODE, OVEXON best transcript NM_000265 "	chr7																													4.29819	3.41025
TC0100015855.hg.1	4.51208	3.62631	1.84775	down	hsa_circ_0014218	"Salzman2013 ALT_ACCEPTOR, CDS, coding, OVCODE, OVERLAPTX, OVEXON, UTR3 best transcript NM_020393 "	Circle RNA	chr1	-	hsa_circ_0014218	153330120	153348841	10	1q21	NA		circbase	"Salzman2013 ALT_ACCEPTOR, CDS, coding, OVCODE, OVERLAPTX, OVEXON, UTR3 best transcript NM_020393 "	chr1																													4.51208	3.62631
TC1100010440.hg.1	3.08677	2.20109	1.84764	down	hsa_circ_0021546	"Salzman2013 ALT_ACCEPTOR, CDS, coding, OVCODE, OVERLAPTX, OVEXON, upstream_start, UTR3, UTR5 best transcript NM_001584 "	Circle RNA	chr11	-	hsa_circ_0021546	30384493	30586990	10	11p13	NA		circbase	"Salzman2013 ALT_ACCEPTOR, CDS, coding, OVCODE, OVERLAPTX, OVEXON, upstream_start, UTR3, UTR5 best transcript NM_001584 "	chr11																													3.08677	2.20109
TC1400007563.hg.1	4.43683	3.55521	1.84244	down	hsa_circ_0000550	"Memczak2013 ANTISENSE, CDS, coding, INTERNAL, intronic best transcript NM_003049 "	Circle RNA	chr14	+	hsa_circ_0000550	69779254	69779444	6		NA		circbase	"Memczak2013 ANTISENSE, CDS, coding, INTERNAL, intronic best transcript NM_003049 "	chr14																													4.43683	3.55521
TC0300009698.hg.1	5.75291	4.87167	1.84196	down	hsa_circ_0068313	"Salzman2013 ANNOTATED, CDS, coding, OVCODE, OVEXON, UTR3, UTR5 best transcript NM_032331 "	Circle RNA	chr3	+	hsa_circ_0068313	184249650	184293031	10	3q27.1	NA		circbase	"Salzman2013 ANNOTATED, CDS, coding, OVCODE, OVEXON, UTR3, UTR5 best transcript NM_032331 "	chr3																													5.75291	4.87167
TC1900008848.hg.1	6.30982	5.43	1.84015	down	hsa_circ_0000956	"Memczak2013 ANTISENSE, coding, INTERNAL, intronic best transcript NM_181985 "	Circle RNA	chr19	+	hsa_circ_0000956	54310019	54310111	6		NA		circbase	"Memczak2013 ANTISENSE, coding, INTERNAL, intronic best transcript NM_181985 "	chr19																													6.30982	5.43
TC0100006983.hg.1	3.65429	2.7747	1.83986	down	hsa_circ_0010034	"Salzman2013 ANNOTATED, CDS, coding, INTERNAL, OVCODE, OVEXON best transcript NM_007272 "	Circle RNA	chr1	+	hsa_circ_0010034	15438439	15449242	10	1p36.21	NA		circbase	"Salzman2013 ANNOTATED, CDS, coding, INTERNAL, OVCODE, OVEXON best transcript NM_007272 "	chr1																													3.65429	2.7747
TC1900008561.hg.1	6.2722	5.39299	1.83937	down	hsa_circ_0000950	"Memczak2013 ANTISENSE, coding, INTERNAL, intronic best transcript NM_001098633 "	Circle RNA	chr19	+	hsa_circ_0000950	49870678	49870813	6		NA		circbase	"Memczak2013 ANTISENSE, coding, INTERNAL, intronic best transcript NM_001098633 "	chr19																													6.2722	5.39299
TC1100009667.hg.1	5.35303	4.47432	1.83873	down	hsa_circ_0020644	"Salzman2013 ANNOTATED, CDS, coding, INTERNAL, OVCODE, OVEXON best transcript NM_001012302 "	Circle RNA	chr11	-	hsa_circ_0020644	417930	442011	10	11p15.5	NA		circbase	"Salzman2013 ANNOTATED, CDS, coding, INTERNAL, OVCODE, OVEXON best transcript NM_001012302 "	chr11																													5.35303	4.47432
TC0700011976.hg.1	6.34808	5.46974	1.83825	down	hsa_circ_0081443	"Salzman2013 ANNOTATED, CDS, coding, INTERNAL, OVCODE, OVERLAPTX, OVEXON best transcript NM_018275 "	Circle RNA	chr7	-	hsa_circ_0081443	100154420	100158721	10	7q22.1	NA		circbase	"Salzman2013 ANNOTATED, CDS, coding, INTERNAL, OVCODE, OVERLAPTX, OVEXON best transcript NM_018275 "	chr7																													6.34808	5.46974
TC1400008739.hg.1	4.74786	3.87089	1.83652	down	chr14_24549443_24553954	"circRNA transcript identified by Guo, et al. on chr14 from 24549443-24553954 on Hg19 "	Circle RNA	chr14	-	chr14_24549443_24553954	24080107	24115014	10	14q11.1-q11.2	NA		circbase	"circRNA transcript identified by Guo, et al. on chr14 from 24549443-24553954 on Hg19 "	chr14																													4.74786	3.87089
TC0300008361.hg.1	4.65417	3.77898	1.83425	down	hsa_circ_0001328	"Memczak2013 ANNOTATED, CDS, coding, INTERNAL best transcript NM_017699 "	Circle RNA	chr3	+	hsa_circ_0001328	113532296	113629578	10	3q13.2	NA		circbase	"Memczak2013 ANNOTATED, CDS, coding, INTERNAL best transcript NM_017699 "	chr3																													4.65417	3.77898
TC0X00007504.hg.1	4.38996	3.51517	1.83374	down	hsa_circ_0090937	"Salzman2013 ANNOTATED, CDS, coding, OVCODE, OVEXON, UTR3 best transcript NM_001142503 "	Circle RNA	chrX	+	hsa_circ_0090937	68647666	68725842	10	Xq13.1	NA		circbase	"Salzman2013 ANNOTATED, CDS, coding, OVCODE, OVEXON, UTR3 best transcript NM_001142503 "	chrX																													4.38996	3.51517
TC1900011160.hg.1	4.76292	3.88846	1.83333	down	hsa_circ_0051962	"Salzman2013 ANNOTATED, CDS, coding, INTERNAL, OVCODE, OVEXON best transcript NM_021733 "	Circle RNA	chr19	-	hsa_circ_0051962	49739753	49763330	10	19q13.3	NA		circbase	"Salzman2013 ANNOTATED, CDS, coding, INTERNAL, OVCODE, OVEXON best transcript NM_021733 "	chr19																													4.76292	3.88846
TC1900011057.hg.1	3.79361	2.92103	1.83094	down	hsa_circ_0051709	"Salzman2013 ANNOTATED, CDS, coding, INTERNAL, OVCODE, OVERLAPTX, OVEXON best transcript NM_001159323 "	Circle RNA	chr19	-	hsa_circ_0051709	48047843	48110852	10	19q13.3	NA		circbase	"Salzman2013 ANNOTATED, CDS, coding, INTERNAL, OVCODE, OVERLAPTX, OVEXON best transcript NM_001159323 "	chr19																													3.79361	2.92103
TC0100016113.hg.1	4.27426	3.40355	1.82856	down	hsa_circ_0014860	"Salzman2013 ANNOTATED, CDS, coding, INTERNAL, OVCODE, OVEXON best transcript NM_001135050 "	Circle RNA	chr1	-	hsa_circ_0014860	159927039	159945604	10	1q22-q23	NA		circbase	"Salzman2013 ANNOTATED, CDS, coding, INTERNAL, OVCODE, OVEXON best transcript NM_001135050 "	chr1																													4.27426	3.40355
TC1700011758.hg.1	5.01557	4.1468	1.82611	down	hsa_circ_0000802	"Memczak2013 ANTISENSE, INTERNAL, ncRNA best transcript NR_003587 "	Circle RNA	chr17	-	hsa_circ_0000802	75588483	75588830	6		NA		circbase	"Memczak2013 ANTISENSE, INTERNAL, ncRNA best transcript NR_003587 "	chr17																													5.01557	4.1468
TC1000011556.hg.1	5.91346	5.04657	1.82373	down	hsa_circ_0019379	"Salzman2013 ALT_ACCEPTOR, CDS, coding, OVCODE, OVEXON, UTR3, UTR5 best transcript NM_021732 "	Circle RNA	chr10	-	hsa_circ_0019379	97677424	97687323	10	10q24.2	NA		circbase	"Salzman2013 ALT_ACCEPTOR, CDS, coding, OVCODE, OVEXON, UTR3, UTR5 best transcript NM_021732 "	chr10																													5.91346	5.04657
TC1900010849.hg.1	6.15829	5.29155	1.82354	down	hsa_circ_0051328	"Salzman2013 ANNOTATED, CDS, coding, INTERNAL, OVCODE, OVEXON best transcript NM_198850 "	Circle RNA	chr19	-	hsa_circ_0051328	43474954	43504935	10	19q13.31	NA		circbase	"Salzman2013 ANNOTATED, CDS, coding, INTERNAL, OVCODE, OVEXON best transcript NM_198850 "	chr19																													6.15829	5.29155
TC0500010759.hg.1	4.15072	3.28452	1.82285	down	hsa_circ_0072466	"Salzman2013 ANNOTATED, CDS, coding, OVCODE, OVEXON, UTR3 best transcript NM_021147 "	Circle RNA	chr5	-	hsa_circ_0072466	55231152	55233717	10	5q11.2	NA		circbase	"Salzman2013 ANNOTATED, CDS, coding, OVCODE, OVEXON, UTR3 best transcript NM_021147 "	chr5																													4.15072	3.28452
TC0200011878.hg.1	4.22462	3.35902	1.8221	down	hsa_circ_0052814	"Salzman2013 ANNOTATED, CDS, coding, OVCODE, OVEXON, UTR3, UTR5 best transcript NM_145260 "	Circle RNA	chr2	-	hsa_circ_0052814	19351485	19358653	10	2p24.1	NA		circbase	"Salzman2013 ANNOTATED, CDS, coding, OVCODE, OVEXON, UTR3, UTR5 best transcript NM_145260 "	chr2																													4.22462	3.35902
TC1100011180.hg.1	6.72338	5.85815	1.82162	down	hsa_circ_0022703	"Salzman2013 ANNOTATED, CDS, coding, INTERNAL, OVCODE, OVEXON best transcript NM_153819 "	Circle RNA	chr11	-	hsa_circ_0022703	64726911	64745456	10	11q13	NA		circbase	"Salzman2013 ANNOTATED, CDS, coding, INTERNAL, OVCODE, OVEXON best transcript NM_153819 "	chr11																													6.72338	5.85815
TC2000006993.hg.1	4.21014	3.34665	1.81943	down	chr20_24523655_24524213	"circRNA transcript identified by Guo, et al. on chr20 from 24523655-24524213 on Hg19 "	Circle RNA	chr20	+	chr20_24523655_24524213	24469199	24666617	10	20p11.21	NA		circbase	"circRNA transcript identified by Guo, et al. on chr20 from 24523655-24524213 on Hg19 "	chr20																													4.21014	3.34665
TC2000006558.hg.1	5.61523	4.75353	1.81718	down	hsa_circ_0059319	"Salzman2013 ANNOTATED, CDS, coding, INTERNAL, OVCODE, OVERLAPTX, OVEXON, UTR5 best transcript NM_052970 "	Circle RNA	chr20	+	hsa_circ_0059319	3732667	3753111	10	20p13	NA		circbase	"Salzman2013 ANNOTATED, CDS, coding, INTERNAL, OVCODE, OVERLAPTX, OVEXON, UTR5 best transcript NM_052970 "	chr20																													5.61523	4.75353
TC0100007471.hg.1	4.81119	3.95051	1.81589	down	hsa_circ_0092329	"Zhang2013 ALT_ACCEPTOR, ALT_DONOR, coding, INTERNAL, intronic best transcript NM_002953 "	Circle RNA	chr1	+	hsa_circ_0092329	26572454	26572673	6		NA		circbase	"Zhang2013 ALT_ACCEPTOR, ALT_DONOR, coding, INTERNAL, intronic best transcript NM_002953 "	chr1																													4.81119	3.95051
TC1600009953.hg.1	3.18477	2.32495	1.81481	down	hsa_circ_0039007	"Salzman2013 ANNOTATED, CDS, coding, OVCODE, OVERLAPTX, OVEXON, UTR3 best transcript NM_024307 "	Circle RNA	chr16	-	hsa_circ_0039007	30104810	30113856	10	16p11.2	NA		circbase	"Salzman2013 ANNOTATED, CDS, coding, OVCODE, OVERLAPTX, OVEXON, UTR3 best transcript NM_024307 "	chr16																													3.18477	2.32495
TC0700008094.hg.1	5.40302	4.54335	1.81461	down	hsa_circ_0005906	"Jeck2013, Salzman2013 ANNOTATED, CDS, coding, INTERNAL, OVCODE, OVEXON best transcript NM_007155 "	Circle RNA	chr7	+	hsa_circ_0005906	76397518	76442071	10	7q11.23	NA		circbase	"Jeck2013, Salzman2013 ANNOTATED, CDS, coding, INTERNAL, OVCODE, OVEXON best transcript NM_007155 "	chr7																													5.40302	4.54335
TC0400009897.hg.1	4.37032	3.512	1.81293	down	hsa_circ_0069078	"Salzman2013 ANNOTATED, CDS, coding, INTERNAL, OVCODE, OVEXON best transcript NM_001099433 "	Circle RNA	chr4	-	hsa_circ_0069078	6026199	6200591	10	4p16.1	NA		circbase	"Salzman2013 ANNOTATED, CDS, coding, INTERNAL, OVCODE, OVEXON best transcript NM_001099433 "	chr4																													4.37032	3.512
TC1500008005.hg.1	3.26764	2.41156	1.81012	down	chr15_79661587_79662297	"circRNA transcript identified by Guo, et al. on chr15 from 79661587-79662297 on Hg19 "	Circle RNA	chr15	+	chr15_79661587_79662297	79369245	79369955	6		NA		circbase	"circRNA transcript identified by Guo, et al. on chr15 from 79661587-79662297 on Hg19 "	chr15																													3.26764	2.41156
TC1900007891.hg.1	4.38328	3.53289	1.80299	down	hsa_circ_0050668	"Salzman2013 ANNOTATED, CDS, coding, OVCODE, OVEXON, UTR3 best transcript NM_014266 "	Circle RNA	chr19	+	hsa_circ_0050668	35902480	35904377	10	19q13.1	NA		circbase	"Salzman2013 ANNOTATED, CDS, coding, OVCODE, OVEXON, UTR3 best transcript NM_014266 "	chr19																													4.38328	3.53289
TC1600010778.hg.1	3.04664	2.19776	1.80109	down	chr16_70972516_70975722	"circRNA transcript identified by Guo, et al. on chr16 from 70972516-70975722 on Hg19 "	Circle RNA	chr16	-	chr16_70972516_70975722	70807378	71230722	10	16q22.2	NA		circbase	"circRNA transcript identified by Guo, et al. on chr16 from 70972516-70975722 on Hg19 "	chr16																													3.04664	2.19776
TC1500007067.hg.1	3.73042	2.88165	1.80096	down	hsa_circ_0035023	"Salzman2013 ANNOTATED, CDS, coding, OVCODE, OVERLAPTX, OVEXON, UTR3, UTR5 best transcript NM_001015001 "	Circle RNA	chr15	+	hsa_circ_0035023	43692886	43699222	10	15q15	NA		circbase	"Salzman2013 ANNOTATED, CDS, coding, OVCODE, OVERLAPTX, OVEXON, UTR3, UTR5 best transcript NM_001015001 "	chr15																													3.73042	2.88165
TC1500009056.hg.1	3.78917	2.94132	1.79981	down	hsa_circ_0034411	"Salzman2013 ANNOTATED, CDS, coding, INTERNAL, OVCODE, OVERLAPTX, OVEXON best transcript NM_005739 "	Circle RNA	chr15	-	hsa_circ_0034411	38488098	38565575	10	15q14	NA		circbase	"Salzman2013 ANNOTATED, CDS, coding, INTERNAL, OVCODE, OVERLAPTX, OVEXON best transcript NM_005739 "	chr15																													3.78917	2.94132
TC1600008165.hg.1	6.06413	5.21841	1.79716	down	hsa_circ_0000708	"Memczak2013 ALT_ACCEPTOR, ALT_DONOR, coding, INTERNAL, intronic best transcript NM_001193522 "	Circle RNA	chr16	+	hsa_circ_0000708	67535648	67535776	6		NA		circbase	"Memczak2013 ALT_ACCEPTOR, ALT_DONOR, coding, INTERNAL, intronic best transcript NM_001193522 "	chr16																													6.06413	5.21841
TC1500010858.hg.1	3.48382	2.639	1.79604	down	hsa_circ_0035020	"Salzman2013 ANNOTATED, CDS, coding, OVCODE, OVEXON, UTR5 best transcript NM_172095 "	Circle RNA	chr15	-	hsa_circ_0035020	43628503	43648877	10	15q15.3	NA		circbase	"Salzman2013 ANNOTATED, CDS, coding, OVCODE, OVEXON, UTR5 best transcript NM_172095 "	chr15																													3.48382	2.639
TC1400009839.hg.1	4.29258	3.44782	1.79597	down	hsa_circ_0032830	"Salzman2013 ANNOTATED, CDS, coding, INTERNAL, OVCODE, OVEXON best transcript NM_033104 "	Circle RNA	chr14	-	hsa_circ_0032830	81260650	81436465	10	14q31.1	NA		circbase	"Salzman2013 ANNOTATED, CDS, coding, INTERNAL, OVCODE, OVEXON best transcript NM_033104 "	chr14																													4.29258	3.44782
TC1200012159.hg.1	4.72006	3.8763	1.79473	down	hsa_circ_0028874	"Salzman2013 ANNOTATED, CDS, coding, OVCODE, OVERLAPTX, OVEXON, UTR5 best transcript NM_002442 "	Circle RNA	chr12	-	hsa_circ_0028874	120341330	120369180	10	12q24	NA		circbase	"Salzman2013 ANNOTATED, CDS, coding, OVCODE, OVERLAPTX, OVEXON, UTR5 best transcript NM_002442 "	chr12																													4.72006	3.8763
TC0100013195.hg.1	3.49996	2.65837	1.79203	down	chr1_21176068_21177750	"circRNA transcript identified by Guo, et al. on chr1 from 21176068-21177750 on Hg19 "	Circle RNA	chr1	-	chr1_21176068_21177750	20849575	20851257	6		NA		circbase	"circRNA transcript identified by Guo, et al. on chr1 from 21176068-21177750 on Hg19 "	chr1																													3.49996	2.65837
TC0900009054.hg.1	5.36234	4.52435	1.78756	down	hsa_circ_0092364	"Zhang2013 ALT_ACCEPTOR, ALT_DONOR, coding, INTERNAL, intronic best transcript NM_001122823 "	Circle RNA	chr9	+	hsa_circ_0092364	133055550	133055769	6		NA		circbase	"Zhang2013 ALT_ACCEPTOR, ALT_DONOR, coding, INTERNAL, intronic best transcript NM_001122823 "	chr9																													5.36234	4.52435
TC0300012900.hg.1	6.85754	6.02006	1.78693	down	hsa_circ_0001354	"Memczak2013 ANTISENSE, CDS, coding, INTERNAL best transcript NM_001184717 "	Circle RNA	chr3	-	hsa_circ_0001354	156677960	156678085	6		NA		circbase	"Memczak2013 ANTISENSE, CDS, coding, INTERNAL best transcript NM_001184717 "	chr3																													6.85754	6.02006
TC0300012206.hg.1	5.09517	4.25849	1.78593	down	hsa_circ_0067037	"Salzman2013 ANNOTATED, CDS, coding, INTERNAL, OVCODE, OVEXON best transcript NM_183357 "	Circle RNA	chr3	-	hsa_circ_0067037	123282296	123449758	10	3q21.1	NA		circbase	"Salzman2013 ANNOTATED, CDS, coding, INTERNAL, OVCODE, OVEXON best transcript NM_183357 "	chr3																													5.09517	4.25849
TC0700013500.hg.1	4.71412	3.87819	1.78501	down	hsa_circ_0079088	"Salzman2013 ANNOTATED, CDS, coding, INTERNAL, OVCODE, OVEXON best transcript NM_006869 "	Circle RNA	chr7	-	hsa_circ_0079088	897900	955407	10	7p22.3	NA		circbase	"Salzman2013 ANNOTATED, CDS, coding, INTERNAL, OVCODE, OVEXON best transcript NM_006869 "	chr7																													4.71412	3.87819
TC0400008450.hg.1	4.37777	3.54224	1.78451	down	hsa_circ_0070699	"Salzman2013 ANNOTATED, CDS, coding, OVCODE, OVERLAPTX, OVEXON, UTR5 best transcript NM_001127493 "	Circle RNA	chr4	+	hsa_circ_0070699	112818083	113383740	10	4q25-q27	NA		Guo	"Salzman2013 ANNOTATED, CDS, coding, OVCODE, OVERLAPTX, OVEXON, UTR5 best transcript NM_001127493 "	chr4																													4.37777	3.54224
TC0100008130.hg.1	3.0382	2.20295	1.78416	down	hsa_circ_0092293	"Zhang2013 ALT_DONOR, coding, INTERNAL, intronic best transcript NM_002482 "	Circle RNA	chr1	+	hsa_circ_0092293	45617592	45617791	6		NA		circbase	"Zhang2013 ALT_DONOR, coding, INTERNAL, intronic best transcript NM_002482 "	chr1																													3.0382	2.20295
TC1700010680.hg.1	3.85718	3.02262	1.78332	down	hsa_circ_0043607	"Salzman2013 ANNOTATED, CDS, coding, OVCODE, OVEXON, UTR3 best transcript NM_000526 "	Circle RNA	chr17	-	hsa_circ_0043607	41582279	41586921	10	17q21.2	NA		circbase	"Salzman2013 ANNOTATED, CDS, coding, OVCODE, OVEXON, UTR3 best transcript NM_000526 "	chr17																													3.85718	3.02262
TC0100012868.hg.1	4.55745	3.72413	1.78178	down	hsa_circ_0009747	"Salzman2013 ANNOTATED, CDS, coding, INTERNAL, OVCODE, OVERLAPTX, OVEXON best transcript NM_006610 "	Circle RNA	chr1	-	hsa_circ_0009747	11026523	11047239	10	1p36.3-p36.2	NA		circbase	"Salzman2013 ANNOTATED, CDS, coding, INTERNAL, OVCODE, OVERLAPTX, OVEXON best transcript NM_006610 "	chr1																													4.55745	3.72413
TC0300008705.hg.1	5.36695	4.53382	1.78155	down	hsa_circ_0067174	"Salzman2013 ANNOTATED, CDS, coding, INTERNAL, OVCODE, OVEXON, UTR5 best transcript NM_032548 "	Circle RNA	chr3	+	hsa_circ_0067174	127672935	127680926	10	3q21	NA		circbase	"Salzman2013 ANNOTATED, CDS, coding, INTERNAL, OVCODE, OVEXON, UTR5 best transcript NM_032548 "	chr3																													5.36695	4.53382
TC0200011421.hg.1	5.9404	5.10908	1.77932	down	hsa_circ_0001124	"Jeck2013, Memczak2013, Salzman2013 ANNOTATED, CDS, coding, INTERNAL, OVCODE, OVEXON best transcript NM_032329 "	Circle RNA	chr2	+	hsa_circ_0001124	241702035	241729481	10	2q37.3	NA		circbase	"Jeck2013, Memczak2013, Salzman2013 ANNOTATED, CDS, coding, INTERNAL, OVCODE, OVEXON best transcript NM_032329 "	chr2																													5.9404	5.10908
TC1900006885.hg.1	3.78353	2.95306	1.77827	down	chr19_8290592_8290795	"circRNA transcript identified by Guo, et al. on chr19 from 8290592-8290795 on Hg19 "	Circle RNA	chr19	+	chr19_8290592_8290795	8225708	8225911	6		NA		circbase	"circRNA transcript identified by Guo, et al. on chr19 from 8290592-8290795 on Hg19 "	chr19																													3.78353	2.95306
TC0800012378.hg.1	6.62718	5.79816	1.77647	down	hsa_circ_0086124	"Salzman2013 ANNOTATED, CDS, coding, OVCODE, OVERLAPTX, OVEXON, UTR3 best transcript NM_032902 "	Circle RNA	chr8	+	hsa_circ_0086124	144490030	144502121	10	8q24.3	NA		circbase	"Salzman2013 ANNOTATED, CDS, coding, OVCODE, OVERLAPTX, OVEXON, UTR3 best transcript NM_032902 "	chr8																													6.62718	5.79816
TC1200009746.hg.1	3.8753	3.04786	1.77453	down	hsa_circ_0025233	"Salzman2013 ANNOTATED, CDS, coding, OVCODE, OVEXON, UTR3 best transcript NM_032489 "	Circle RNA	chr12	-	hsa_circ_0025233	6638075	6647460	10	12p13.31	NA		circbase	"Salzman2013 ANNOTATED, CDS, coding, OVCODE, OVEXON, UTR3 best transcript NM_032489 "	chr12																													3.8753	3.04786
TC1100010643.hg.1	5.99558	5.16827	1.77438	down	hsa_circ_0000293	"Memczak2013 ALT_ACCEPTOR, ALT_DONOR, coding, INTERNAL, intronic best transcript NM_001076787 "	Circle RNA	chr11	-	hsa_circ_0000293	44948467	44948585	6		NA		circbase	"Memczak2013 ALT_ACCEPTOR, ALT_DONOR, coding, INTERNAL, intronic best transcript NM_001076787 "	chr11																													5.99558	5.16827
TC1600009865.hg.1	7.05927	6.23264	1.77353	down	hsa_circ_0038845	"Salzman2013 ANNOTATED, CDS, coding, OVCODE, OVEXON, UTR3, UTR5 best transcript NM_001042483 "	Circle RNA	chr16	-	hsa_circ_0038845	28532708	28539174	10	16p11.2	NA		circbase	"Salzman2013 ANNOTATED, CDS, coding, OVCODE, OVEXON, UTR3, UTR5 best transcript NM_001042483 "	chr16																													7.05927	6.23264
TC0700011007.hg.1	3.21569	2.39036	1.77194	down	hsa_circ_0080191	"Salzman2013 ANNOTATED, CDS, coding, INTERNAL, OVCODE, OVERLAPTX, OVEXON best transcript NM_138295 "	Circle RNA	chr7	-	hsa_circ_0080191	47774652	47948491	10	7p12.3	NA		circbase	"Salzman2013 ANNOTATED, CDS, coding, INTERNAL, OVCODE, OVERLAPTX, OVEXON best transcript NM_138295 "	chr7																													3.21569	2.39036
TC0200016224.hg.1	4.54189	3.71831	1.76979	down	hsa_circ_0003854	"Jeck2013, Salzman2013 ANNOTATED, CDS, coding, INTERNAL, OVCODE, OVEXON, UTR5 best transcript NM_022817 "	Circle RNA	chr2	-	hsa_circ_0003854	238244038	238290102	10	2q37.3	NA		circbase	"Jeck2013, Salzman2013 ANNOTATED, CDS, coding, INTERNAL, OVCODE, OVEXON, UTR5 best transcript NM_022817 "	chr2																													4.54189	3.71831
TC1600009040.hg.1	6.81309	5.9902	1.76894	down	hsa_circ_0037293	"Salzman2013 ALT_ACCEPTOR, ALT_DONOR, CDS, coding, downstream_end, intronic, OVCODE, OVEXON best transcript NM_001010878 "	Circle RNA	chr16	-	hsa_circ_0037293	1419744	1429345	10	16p13.3	NA		circbase	"Salzman2013 ALT_ACCEPTOR, ALT_DONOR, CDS, coding, downstream_end, intronic, OVCODE, OVEXON best transcript NM_001010878 "	chr16																													6.81309	5.9902
TC0900007667.hg.1	10.0916	9.26892	1.76873	down	hsa_circ_0087268	"Salzman2013 ANNOTATED, CDS, coding, OVCODE, OVEXON, UTR5 best transcript NM_058179 "	Circle RNA	chr9	+	hsa_circ_0087268	78297075	78330093	10	9q21.2	NA		circbase	"Salzman2013 ANNOTATED, CDS, coding, OVCODE, OVEXON, UTR5 best transcript NM_058179 "	chr9																													10.0916	9.26892
TC2000007545.hg.1	5.51695	4.69428	1.76868	down	hsa_circ_0060592	"Salzman2013 ANNOTATED, CDS, coding, INTERNAL, OVCODE, OVEXON, UTR5 best transcript NM_005244 "	Circle RNA	chr20	+	hsa_circ_0060592	46894624	47188844	10	20q13.1	NA		circbase	"Salzman2013 ANNOTATED, CDS, coding, INTERNAL, OVCODE, OVEXON, UTR5 best transcript NM_005244 "	chr20																													5.51695	4.69428
TC1900007205.hg.1	2.83834	2.01646	1.76771	down	hsa_circ_0049800	"Salzman2013 ANNOTATED, CDS, coding, OVCODE, OVEXON, UTR3 best transcript NM_012114 "	Circle RNA	chr19	+	hsa_circ_0049800	15049384	15058293	10	19p13.1	NA		circbase	"Salzman2013 ANNOTATED, CDS, coding, OVCODE, OVEXON, UTR3 best transcript NM_012114 "	chr19																													2.83834	2.01646
TC0X00007204.hg.1	6.10033	5.27873	1.76736	down	hsa_circ_0090513	"Salzman2013 ANNOTATED, CDS, coding, OVCODE, OVERLAPTX, OVEXON, UTR3 best transcript NM_002049 "	Circle RNA	chrX	+	hsa_circ_0090513	48786554	48794311	10	Xp11.23	NA		circbase	"Salzman2013 ANNOTATED, CDS, coding, OVCODE, OVERLAPTX, OVEXON, UTR3 best transcript NM_002049 "	chrX																													6.10033	5.27873
TC1300006601.hg.1	4.95423	4.13381	1.76593	down	hsa_circ_0003040	"Jeck2013, Salzman2013 ANNOTATED, CDS, coding, INTERNAL, OVCODE, OVEXON best transcript NM_001166271 "	Circle RNA	chr13	+	hsa_circ_0003040	23979626	24322535	10	13q12.12	NA		circbase	"Jeck2013, Salzman2013 ANNOTATED, CDS, coding, INTERNAL, OVCODE, OVEXON best transcript NM_001166271 "	chr13																													4.95423	4.13381
TC1000009454.hg.1	6.19252	5.37218	1.76583	down	hsa_circ_0000270	"Memczak2013 ANTISENSE, CDS, coding, INTERNAL best transcript NM_001109 "	Circle RNA	chr10	+	hsa_circ_0000270	133271258	133271599	6		NA		Guo	"Memczak2013 ANTISENSE, CDS, coding, INTERNAL best transcript NM_001109 "	chr10																													6.19252	5.37218
TC0600006442.hg.1	5.62498	4.80474	1.7657	down	hsa_circ_0001569	"Memczak2013 ANNOTATED, CDS, coding, INTERNAL, UTR5 best transcript NM_001195286 "	Circle RNA	chr6	+	hsa_circ_0001569	391739	411447	10	6p25-p23	NA		circbase	"Memczak2013 ANNOTATED, CDS, coding, INTERNAL, UTR5 best transcript NM_001195286 "	chr6																													5.62498	4.80474
TC0800009095.hg.1	5.04572	4.22585	1.76526	down	hsa_circ_0001827	"Memczak2013 ALT_ACCEPTOR, ALT_DONOR, coding, INTERNAL, intronic best transcript NM_014957 "	Circle RNA	chr8	+	hsa_circ_0001827	141128988	141129166	6		NA		circbase	"Memczak2013 ALT_ACCEPTOR, ALT_DONOR, coding, INTERNAL, intronic best transcript NM_014957 "	chr8																													5.04572	4.22585
TC1600007423.hg.1	5.66484	4.84527	1.76487	down	hsa_circ_0000687	"Memczak2013 ANTISENSE, coding, INTERNAL, intronic best transcript NM_175900 "	Circle RNA	chr16	+	hsa_circ_0000687	29745247	29750497	10		NA		circbase	"Memczak2013 ANTISENSE, coding, INTERNAL, intronic best transcript NM_175900 "	chr16																													5.66484	4.84527
TC0500009814.hg.1	5.79508	4.97595	1.76435	down	hsa_circ_0071662	"Salzman2013 ANNOTATED, CDS, coding, OVCODE, OVERLAPTX, OVEXON, UTR3, UTR5 best transcript NM_007030 "	Circle RNA	chr5	-	hsa_circ_0071662	659862	693395	10	5p15.3	NA		circbase	"Salzman2013 ANNOTATED, CDS, coding, OVCODE, OVERLAPTX, OVEXON, UTR3, UTR5 best transcript NM_007030 "	chr5																													5.79508	4.97595
TC1900011449.hg.1	3.77504	2.95732	1.76261	down	hsa_circ_0052189	"Salzman2013 ANNOTATED, CDS, coding, INTERNAL, OVCODE, OVEXON best transcript NM_003283 "	Circle RNA	chr19	-	hsa_circ_0052189	55132698	55149354	10	19q13.4	NA		circbase	"Salzman2013 ANNOTATED, CDS, coding, INTERNAL, OVCODE, OVEXON best transcript NM_003283 "	chr19																													3.77504	2.95732
TC0300007973.hg.1	2.53618	1.71981	1.76096	down	hsa_circ_0066590	"Salzman2013 ANNOTATED, CDS, coding, INTERNAL, OVCODE, OVERLAPTX, OVEXON best transcript NM_001167674 "	Circle RNA	chr3	+	hsa_circ_0066590	84958981	86074429	10	3p12.1	NA		circbase	"Salzman2013 ANNOTATED, CDS, coding, INTERNAL, OVCODE, OVERLAPTX, OVEXON best transcript NM_001167674 "	chr3																													2.53618	1.71981
TC0100015445.hg.1	3.08903	2.27398	1.75936	down	hsa_circ_0013759	"Salzman2013 ANNOTATED, CDS, coding, INTERNAL, OVCODE, OVEXON best transcript NM_152380 "	Circle RNA	chr1	-	hsa_circ_0013759	118883043	118989556	10	1p11.1	NA		circbase	"Salzman2013 ANNOTATED, CDS, coding, INTERNAL, OVCODE, OVEXON best transcript NM_152380 "	chr1																													3.08903	2.27398
TC0700013050.hg.1	4.95831	4.14596	1.75607	down	hsa_circ_0082901	"Salzman2013 ANNOTATED, CDS, coding, INTERNAL, OVCODE, OVEXON best transcript NM_000238 "	Circle RNA	chr7	-	hsa_circ_0082901	150944956	150978315	10	7q36.1	NA		circbase	"Salzman2013 ANNOTATED, CDS, coding, INTERNAL, OVCODE, OVEXON best transcript NM_000238 "	chr7																													4.95831	4.14596
TC0800012223.hg.1	4.69329	3.88122	1.75572	down	hsa_circ_0007787	"Jeck2013, Salzman2013 ANNOTATED, CDS, coding, INTERNAL, OVCODE, OVEXON best transcript NM_004260 "	Circle RNA	chr8	-	hsa_circ_0007787	144511284	144517845	10	8q24.3	NA		circbase	"Jeck2013, Salzman2013 ANNOTATED, CDS, coding, INTERNAL, OVCODE, OVEXON best transcript NM_004260 "	chr8																													4.69329	3.88122
TC0500009566.hg.1	7.19497	6.38567	1.75236	down	hsa_circ_0075082	"Salzman2013 ANNOTATED, CDS, coding, OVCODE, OVERLAPTX, OVEXON, UTR3, UTR5 best transcript NM_006650 "	Circle RNA	chr5	+	hsa_circ_0075082	175796310	175884020	10	5q35.2	NA		circbase	"Salzman2013 ANNOTATED, CDS, coding, OVCODE, OVERLAPTX, OVEXON, UTR3, UTR5 best transcript NM_006650 "	chr5																													7.19497	6.38567
TC1200009077.hg.1	3.75034	2.94201	1.75118	down	chr12_118827752_118828898	"circRNA transcript identified by Guo, et al. on chr12 from 118827752-118828898 on Hg19 "	Circle RNA	chr12	+	chr12_118827752_118828898	118389947	118391093	6		NA		circbase	"circRNA transcript identified by Guo, et al. on chr12 from 118827752-118828898 on Hg19 "	chr12																													3.75034	2.94201
TC0200006725.hg.1	3.30975	2.50298	1.74929	down	hsa_circ_0052649	"Salzman2013 ANNOTATED, CDS, coding, OVCODE, OVERLAPTX, OVEXON, UTR5 best transcript NM_148903 "	Circle RNA	chr2	+	hsa_circ_0052649	11482341	11642788	10	2p25.1	NA		circbase	"Salzman2013 ANNOTATED, CDS, coding, OVCODE, OVERLAPTX, OVEXON, UTR5 best transcript NM_148903 "	chr2																													3.30975	2.50298
TC1500007839.hg.1	5.19782	4.39307	1.74684	down	hsa_circ_0036261	"Salzman2013 ANNOTATED, CDS, coding, OVCODE, OVERLAPTX, OVEXON, UTR3, UTR5 best transcript NM_005545 "	Circle RNA	chr15	+	hsa_circ_0036261	74173671	74176872	10	15q23-q24	NA		circbase	"Salzman2013 ANNOTATED, CDS, coding, OVCODE, OVERLAPTX, OVEXON, UTR3, UTR5 best transcript NM_005545 "	chr15																													5.19782	4.39307
TC1900011086.hg.1	3.99445	3.18992	1.74658	down	hsa_circ_0051767	"Salzman2013 ANNOTATED, CDS, coding, OVCODE, OVERLAPTX, OVEXON, UTR5 best transcript NM_145807 "	Circle RNA	chr19	-	hsa_circ_0051767	48661407	48673081	10	19q13.33	NA		circbase	"Salzman2013 ANNOTATED, CDS, coding, OVCODE, OVERLAPTX, OVEXON, UTR5 best transcript NM_145807 "	chr19																													3.99445	3.18992
TC1400010784.hg.1	4.18136	3.37777	1.74544	down	hsa_circ_0033090	"Salzman2013 ANNOTATED, CDS, coding, OVCODE, OVEXON, UTR5 best transcript NM_152592 "	Circle RNA	chr14	-	hsa_circ_0033090	95417494	95475836	10	14q32.13	NA		circbase	"Salzman2013 ANNOTATED, CDS, coding, OVCODE, OVEXON, UTR5 best transcript NM_152592 "	chr14																													4.18136	3.37777
TC1200010899.hg.1	5.12872	4.32591	1.7445	down	hsa_circ_0000405	"Memczak2013 ANTISENSE, coding, INTERNAL, intronic best transcript NM_079423 "	Circle RNA	chr12	-	hsa_circ_0000405	56158874	56159055	6		NA		circbase	"Memczak2013 ANTISENSE, coding, INTERNAL, intronic best transcript NM_079423 "	chr12																													5.12872	4.32591
TC1700009520.hg.1	5.88257	5.08068	1.74337	down	hsa_circ_0041568	"Salzman2013 ANNOTATED, CDS, coding, INTERNAL, OVCODE, OVEXON best transcript NM_001140 "	Circle RNA	chr17	-	hsa_circ_0041568	4630902	4642294	10	17p13.3	NA		circbase	"Salzman2013 ANNOTATED, CDS, coding, INTERNAL, OVCODE, OVEXON best transcript NM_001140 "	chr17																													5.88257	5.08068
TC1900010962.hg.1	5.5826	4.7813	1.74268	down	hsa_circ_0051577	"Salzman2013 ANNOTATED, CDS, coding, OVCODE, OVEXON, UTR3, UTR5 best transcript NM_001012643 "	Circle RNA	chr19	-	hsa_circ_0051577	45890020	45902604	10	19q13.32	NA		circbase	"Salzman2013 ANNOTATED, CDS, coding, OVCODE, OVEXON, UTR3, UTR5 best transcript NM_001012643 "	chr19																													5.5826	4.7813
TC0100011861.hg.1	4.80717	4.00632	1.74214	down	hsa_circ_0016771	"Salzman2013 ANNOTATED, CDS, coding, INTERNAL, OVCODE, OVERLAPTX, OVEXON best transcript NM_001098623 "	Circle RNA	chr1	+	hsa_circ_0016771	228208130	228378876	10	1q42.13	NA		Guo	"Salzman2013 ANNOTATED, CDS, coding, INTERNAL, OVCODE, OVERLAPTX, OVEXON best transcript NM_001098623 "	chr1																													4.80717	4.00632
TC1000010925.hg.1	5.07885	4.27805	1.74206	down	hsa_circ_0018664	"Salzman2013 ANNOTATED, CDS, coding, OVCODE, OVEXON, UTR3, UTR5 best transcript NM_001083116 "	Circle RNA	chr10	-	hsa_circ_0018664	70597348	70602775	10	10q22	NA		circbase	"Salzman2013 ANNOTATED, CDS, coding, OVCODE, OVEXON, UTR3, UTR5 best transcript NM_001083116 "	chr10																													5.07885	4.27805
TC1400008380.hg.1	3.58391	2.78557	1.7391	down	hsa_circ_0033467	"Salzman2013 ANNOTATED, CDS, coding, INTERNAL, OVCODE, OVEXON best transcript NM_001077594 "	Circle RNA	chr14	+	hsa_circ_0033467	103100144	103110559	10	14q32.32	NA		circbase	"Salzman2013 ANNOTATED, CDS, coding, INTERNAL, OVCODE, OVEXON best transcript NM_001077594 "	chr14																													3.58391	2.78557
TC2000008212.hg.1	4.87586	4.07855	1.73786	down	hsa_circ_0059257	"Salzman2013 ANNOTATED, CDS, coding, OVCODE, OVEXON, UTR5 best transcript NM_014731 "	Circle RNA	chr20	-	hsa_circ_0059257	3162617	3173592	10	20p13	NA		circbase	"Salzman2013 ANNOTATED, CDS, coding, OVCODE, OVEXON, UTR5 best transcript NM_014731 "	chr20																													4.87586	4.07855
TC2000009951.hg.1	4.26742	3.47091	1.7369	down	hsa_circ_0001174	"Memczak2013 ALT_ACCEPTOR, intronic, ncRNA best transcript TCONS_l2_00016814 "	Circle RNA	chr20	+	hsa_circ_0001174	60121060	60653918	10	20q13.33	NA		circbase	"Memczak2013 ALT_ACCEPTOR, intronic, ncRNA best transcript TCONS_l2_00016814 "	chr20																													4.26742	3.47091
TC0100013947.hg.1	8.67674	7.88334	1.73315	down	hsa_circ_0000064	"Memczak2013 ANTISENSE, CDS, coding, INTERNAL best transcript NM_001005417 "	Circle RNA	chr1	-	hsa_circ_0000064	43981326	43981464	6		NA		circbase	"Memczak2013 ANTISENSE, CDS, coding, INTERNAL best transcript NM_001005417 "	chr1																													8.67674	7.88334
TC1900006481.hg.1	4.67162	3.87912	1.73207	down	hsa_circ_0048092	"Salzman2013 ANNOTATED, CDS, coding, OVCODE, OVEXON, UTR3 best transcript NM_173481 "	Circle RNA	chr19	+	hsa_circ_0048092	751126	764319	10	19p13.3	NA		circbase	"Salzman2013 ANNOTATED, CDS, coding, OVCODE, OVEXON, UTR3 best transcript NM_173481 "	chr19																													4.67162	3.87912
TC2000009997.hg.1	4.85367	4.06263	1.73032	down	hsa_circ_0059740	"Salzman2013 ANNOTATED, CDS, coding, INTERNAL, OVCODE, OVEXON best transcript NM_080611 "	Circle RNA	chr20	-	hsa_circ_0059740	31861067	31870747	10	20q11.21	NA		circbase	"Salzman2013 ANNOTATED, CDS, coding, INTERNAL, OVCODE, OVEXON best transcript NM_080611 "	chr20																													4.85367	4.06263
TC1600008638.hg.1	4.31985	3.52997	1.72893	down	hsa_circ_0040682	"Salzman2013 ANNOTATED, CDS, coding, INTERNAL, OVCODE, OVEXON best transcript NM_178452 "	Circle RNA	chr16	+	hsa_circ_0040682	84145260	84178767	10	16q24.1	NA		circbase	"Salzman2013 ANNOTATED, CDS, coding, INTERNAL, OVCODE, OVEXON best transcript NM_178452 "	chr16																													4.31985	3.52997
TC1500009737.hg.1	5.16357	4.3749	1.72749	down	hsa_circ_0003150	"Jeck2013 ALT_ACCEPTOR, ALT_DONOR, coding, INTERNAL, intronic, OVERLAPTX, OVEXON best transcript NM_000942 "	Circle RNA	chr15	-	hsa_circ_0003150	64156601	64156655	6		NA		circbase	"Jeck2013 ALT_ACCEPTOR, ALT_DONOR, coding, INTERNAL, intronic, OVERLAPTX, OVEXON best transcript NM_000942 "	chr15																													5.16357	4.3749
TC0100007243.hg.1	4.89203	4.10381	1.72694	down	hsa_circ_0010518	"Salzman2013 ALT_ACCEPTOR, CDS, coding, INTERNAL, intronic, OVCODE, OVERLAPTX, OVEXON, UTR5 best transcript NM_000478 "	Circle RNA	chr1	+	hsa_circ_0010518	21509365	21578412	10	1p36.12	NA		circbase	"Salzman2013 ALT_ACCEPTOR, CDS, coding, INTERNAL, intronic, OVCODE, OVERLAPTX, OVEXON, UTR5 best transcript NM_000478 "	chr1																													4.89203	4.10381
TC1900006537.hg.1	6.92448	6.1369	1.72618	down	hsa_circ_0048257	"Salzman2013 ANNOTATED, CDS, coding, OVCODE, OVEXON, UTR3 best transcript NM_138393 "	Circle RNA	chr19	+	hsa_circ_0048257	1490747	1497927	10	19p13.3	NA		circbase	"Salzman2013 ANNOTATED, CDS, coding, OVCODE, OVEXON, UTR3 best transcript NM_138393 "	chr19																													6.92448	6.1369
TC1600010881.hg.1	6.04546	5.25818	1.72582	down	hsa_circ_0040543	"Salzman2013 ALT_DONOR, CDS, coding, INTERNAL, OVCODE, OVERLAPTX, OVEXON, UTR3, UTR5 best transcript NM_021615 "	Circle RNA	chr16	-	hsa_circ_0040543	75472052	75495384	10	16q22	NA		circbase	"Salzman2013 ALT_DONOR, CDS, coding, INTERNAL, OVCODE, OVERLAPTX, OVEXON, UTR3, UTR5 best transcript NM_021615 "	chr16																													6.04546	5.25818
TC2200007576.hg.1	2.96916	2.18215	1.7255	down	hsa_circ_0063715	"Salzman2013 ANNOTATED, CDS, coding, INTERNAL, OVCODE, OVEXON best transcript NM_022141 "	Circle RNA	chr22	+	hsa_circ_0063715	44172956	44219533	10	22q13.31	NA		circbase	"Salzman2013 ANNOTATED, CDS, coding, INTERNAL, OVCODE, OVEXON best transcript NM_022141 "	chr22																													2.96916	2.18215
TC1900007294.hg.1	2.80912	2.02292	1.72453	down	hsa_circ_0049896	"Salzman2013 ANNOTATED, CDS, coding, INTERNAL, OVCODE, OVEXON best transcript NM_001007525 "	Circle RNA	chr19	+	hsa_circ_0049896	16719976	16817963	10	19p13.11	NA		circbase	"Salzman2013 ANNOTATED, CDS, coding, INTERNAL, OVCODE, OVEXON best transcript NM_001007525 "	chr19																													2.80912	2.02292
TC0100007541.hg.1	3.80475	3.01935	1.72358	down	hsa_circ_0000036	"Memczak2013 ALT_ACCEPTOR, ALT_DONOR, coding, INTERNAL, intronic best transcript NM_001105556 "	Circle RNA	chr1	+	hsa_circ_0000036	27873422	27873641	6		NA		circbase	"Memczak2013 ALT_ACCEPTOR, ALT_DONOR, coding, INTERNAL, intronic best transcript NM_001105556 "	chr1																													3.80475	3.01935
TC1600008218.hg.1	4.1013	3.31814	1.72089	down	hsa_circ_0040009	"Salzman2013 ANNOTATED, CDS, coding, INTERNAL, OVCODE, OVERLAPTX, OVEXON best transcript NM_001199280 "	Circle RNA	chr16	+	hsa_circ_0040009	69105564	69118719	10	16q22.1	NA		circbase	"Salzman2013 ANNOTATED, CDS, coding, INTERNAL, OVCODE, OVERLAPTX, OVEXON best transcript NM_001199280 "	chr16																													4.1013	3.31814
TC1100013059.hg.1	6.10718	5.32489	1.71986	down	hsa_circ_0023300	"Salzman2013 ANNOTATED, CDS, coding, OVCODE, OVEXON, UTR3, UTR5 best transcript NM_138768 "	Circle RNA	chr11	+	hsa_circ_0023300	69294138	69297287	10	11q13	NA		circbase	"Salzman2013 ANNOTATED, CDS, coding, OVCODE, OVEXON, UTR3, UTR5 best transcript NM_138768 "	chr11																													6.10718	5.32489
TC1000007574.hg.1	5.1918	4.41122	1.71781	down	hsa_circ_0018316	"Salzman2013 ANNOTATED, CDS, coding, INTERNAL, OVCODE, OVERLAPTX, OVEXON best transcript NM_020945 "	Circle RNA	chr10	+	hsa_circ_0018316	48684876	48982956	10	10q11.23	NA		circbase	"Salzman2013 ANNOTATED, CDS, coding, INTERNAL, OVCODE, OVERLAPTX, OVEXON best transcript NM_020945 "	chr10																													5.1918	4.41122
TC0300013935.hg.1	5.92059	5.14018	1.71762	down	hsa_circ_0064199	"Salzman2013 ANNOTATED, coding, INTERNAL, OVERLAPTX, OVEXON, UTR5 best transcript NM_001008737 "	Circle RNA	chr3	-	hsa_circ_0064199	10006418	10011304	10	3p25.3	NA		circbase	"Salzman2013 ANNOTATED, coding, INTERNAL, OVERLAPTX, OVEXON, UTR5 best transcript NM_001008737 "	chr3																													5.92059	5.14018
TC1100009514.hg.1	3.07848	2.29884	1.7167	down	hsa_circ_0024846	"Salzman2013 ANNOTATED, CDS, coding, INTERNAL, OVCODE, OVEXON, UTR5 best transcript NM_138788 "	Circle RNA	chr11	+	hsa_circ_0024846	129815819	129860003	10	11q24.3	NA		circbase	"Salzman2013 ANNOTATED, CDS, coding, INTERNAL, OVCODE, OVEXON, UTR5 best transcript NM_138788 "	chr11																													3.07848	2.29884
TC1100012443.hg.1	6.48806	5.70974	1.71513	down	hsa_circ_0024389	"Salzman2013 ANNOTATED, ncRNA, OVCODE, OVERLAPTX, OVEXON best transcript NR_045215 "	Circle RNA	chr11	-	hsa_circ_0024389	117195613	117201914	10		NA		circbase	"Salzman2013 ANNOTATED, ncRNA, OVCODE, OVERLAPTX, OVEXON best transcript NR_045215 "	chr11																													6.48806	5.70974
TC0700013390.hg.1	3.9545	3.17622	1.71509	down	hsa_circ_0006353	Jeck2013 INTERGENIC best transcript None	Circle RNA	chr7	+	hsa_circ_0006353	75394973	75405613	10	7q11.23	NA		circbase	Jeck2013 INTERGENIC best transcript None	chr7																													3.9545	3.17622
TC1000011740.hg.1	3.2638	2.48565	1.71494	down	hsa_circ_0019885	"Salzman2013 ANNOTATED, CDS, coding, OVCODE, OVEXON, UTR3 best transcript NM_000494 "	Circle RNA	chr10	-	hsa_circ_0019885	104031286	104086002	10	10q24.3	NA		circbase	"Salzman2013 ANNOTATED, CDS, coding, OVCODE, OVEXON, UTR3 best transcript NM_000494 "	chr10																													3.2638	2.48565
TC0200011382.hg.1	6.72002	5.94218	1.71456	down	hsa_circ_0001120	"Memczak2013 ALT_DONOR, coding, INTERNAL, intronic best transcript NM_001080437 "	Circle RNA	chr2	+	hsa_circ_0001120	241052469	241052676	6		NA		circbase	"Memczak2013 ALT_DONOR, coding, INTERNAL, intronic best transcript NM_001080437 "	chr2																													6.72002	5.94218
TC0700012037.hg.1	5.54489	4.76723	1.71435	down	hsa_circ_0081577	"Salzman2013 ANNOTATED, CDS, coding, OVCODE, OVEXON, UTR3, UTR5 best transcript NM_198571 "	Circle RNA	chr7	-	hsa_circ_0081577	101170493	101180276	10	7q22.1	NA		circbase	"Salzman2013 ANNOTATED, CDS, coding, OVCODE, OVEXON, UTR3, UTR5 best transcript NM_198571 "	chr7																													5.54489	4.76723
TC0100018162.hg.1	6.1075	5.33091	1.71309	down	hsa_circ_0009397	"Salzman2013 ANNOTATED, CDS, coding, OVCODE, OVEXON, UTR3 best transcript NM_003820 "	Circle RNA	chr1	+	hsa_circ_0009397	2555639	2565622	10	1p36.32	NA		circbase	"Salzman2013 ANNOTATED, CDS, coding, OVCODE, OVEXON, UTR3 best transcript NM_003820 "	chr1																													6.1075	5.33091
TC1600006492.hg.1	5.26478	4.48858	1.71261	down	hsa_circ_0037251	"Salzman2013 ANNOTATED, CDS, coding, OVCODE, OVERLAPTX, OVEXON, UTR3, UTR5 best transcript NM_024042 "	Circle RNA	chr16	+	hsa_circ_0037251	715115	719655	10	16p13.3	NA		circbase	"Salzman2013 ANNOTATED, CDS, coding, OVCODE, OVERLAPTX, OVEXON, UTR3, UTR5 best transcript NM_024042 "	chr16																													5.26478	4.48858
TC0700013467.hg.1	4.32099	3.54535	1.71195	down	hsa_circ_0082726	"Salzman2013 ANNOTATED, CDS, coding, OVCODE, OVEXON, UTR3, UTR5 best transcript NM_052853 "	Circle RNA	chr7	+	hsa_circ_0082726	140673153	140696261	10	7q34	NA		circbase	"Salzman2013 ANNOTATED, CDS, coding, OVCODE, OVEXON, UTR3, UTR5 best transcript NM_052853 "	chr7																													4.32099	3.54535
TC0200014085.hg.1	3.81858	3.04371	1.71104	down	hsa_circ_0056289	"Salzman2013 ANNOTATED, CDS, coding, INTERNAL, OVCODE, OVEXON best transcript NM_014553 "	Circle RNA	chr2	-	hsa_circ_0056289	121216587	121285207	10	2q14	NA		circbase	"Salzman2013 ANNOTATED, CDS, coding, INTERNAL, OVCODE, OVEXON best transcript NM_014553 "	chr2																													3.81858	3.04371
TC0100011812.hg.1	6.07256	5.30036	1.70787	down	hsa_circ_0016728	"Salzman2013 ANNOTATED, CDS, coding, INTERNAL, OVCODE, OVEXON, UTR5 best transcript NM_020247 "	Circle RNA	chr1	+	hsa_circ_0016728	226897536	226987545	10	1q42.13	NA		circbase	"Salzman2013 ANNOTATED, CDS, coding, INTERNAL, OVCODE, OVEXON, UTR5 best transcript NM_020247 "	chr1																													6.07256	5.30036
TC1900011084.hg.1	5.02784	4.25567	1.70783	down	hsa_circ_0003912	"Jeck2013 ANNOTATED, CDS, coding, INTERNAL, OVCODE, OVEXON best transcript NM_001352 "	Circle RNA	chr19	-	hsa_circ_0003912	48630030	48637550	10	19q13.3	NA		circbase	"Jeck2013 ANNOTATED, CDS, coding, INTERNAL, OVCODE, OVEXON best transcript NM_001352 "	chr19																													5.02784	4.25567
TC0700010945.hg.1	5.18806	4.41604	1.70766	down	hsa_circ_0080106	"Salzman2013 ANNOTATED, CDS, coding, OVCODE, OVEXON, UTR3 best transcript NM_001146334 "	Circle RNA	chr7	-	hsa_circ_0080106	45080437	45088914	10	7p13	NA		circbase	"Salzman2013 ANNOTATED, CDS, coding, OVCODE, OVEXON, UTR3 best transcript NM_001146334 "	chr7																													5.18806	4.41604
TC1100009861.hg.1	4.38384	3.61201	1.70744	down	chr11_3777940_3778768	"circRNA transcript identified by Guo, et al. on chr11 from 3777940-3778768 on Hg19 "	Circle RNA	chr11	-	chr11_3777940_3778768	3756710	3757538	6		NA		circbase	"circRNA transcript identified by Guo, et al. on chr11 from 3777940-3778768 on Hg19 "	chr11																													4.38384	3.61201
TC1900008882.hg.1	4.92846	4.15772	1.70615	down	hsa_circ_0052164	"Salzman2013 ANNOTATED, CDS, coding, INTERNAL, OVCODE, OVEXON best transcript NM_004829 "	Circle RNA	chr19	+	hsa_circ_0052164	54906150	54916140	10	19q13.42	NA		circbase	"Salzman2013 ANNOTATED, CDS, coding, INTERNAL, OVCODE, OVEXON best transcript NM_004829 "	chr19																													4.92846	4.15772
TC1600007528.hg.1	4.32483	3.55409	1.70615	down	hsa_circ_0000692	"Memczak2013 ANNOTATED, CDS, coding, INTERNAL best transcript NM_001145808 "	Circle RNA	chr16	+	hsa_circ_0000692	31259967	31332892	10	16p11.2	NA		circbase	"Memczak2013 ANNOTATED, CDS, coding, INTERNAL best transcript NM_001145808 "	chr16																													4.32483	3.55409
TC0400011920.hg.1	7.55818	6.7878	1.70572	down	hsa_circ_0070969	"Salzman2013 ANNOTATED, CDS, coding, OVCODE, OVERLAPTX, OVEXON, UTR3 best transcript NM_014331 "	Circle RNA	chr4	-	hsa_circ_0070969	138164094	138242349	10	4q28.3	NA		circbase	"Salzman2013 ANNOTATED, CDS, coding, OVCODE, OVERLAPTX, OVEXON, UTR3 best transcript NM_014331 "	chr4																													7.55818	6.7878
TC0300013831.hg.1	4.92656	4.15622	1.70567	down	hsa_circ_0065848	"Salzman2013 ANNOTATED, CDS, coding, INTERNAL, OVCODE, OVEXON best transcript NM_004636 "	Circle RNA	chr3	+	hsa_circ_0065848	50267558	50277546	10	3p21.3	NA		circbase	"Salzman2013 ANNOTATED, CDS, coding, INTERNAL, OVCODE, OVEXON best transcript NM_004636 "	chr3																													4.92656	4.15622
TC0300010840.hg.1	5.33428	4.56453	1.70496	down	hsa_circ_0064977	"Salzman2013 ANNOTATED, CDS, coding, OVCODE, OVEXON, UTR3, UTR5 best transcript NM_000729 "	Circle RNA	chr3	-	hsa_circ_0064977	42257825	42266207	10	3p22.1	NA		circbase	"Salzman2013 ANNOTATED, CDS, coding, OVCODE, OVEXON, UTR3, UTR5 best transcript NM_000729 "	chr3																													5.33428	4.56453
TC1200007833.hg.1	6.63934	5.87256	1.70146	down	hsa_circ_0026920	"Salzman2013 ANNOTATED, CDS, coding, INTERNAL, OVCODE, OVEXON best transcript NM_173596 "	Circle RNA	chr12	+	hsa_circ_0026920	56230036	56237846	10	12q13.3	NA		circbase	"Salzman2013 ANNOTATED, CDS, coding, INTERNAL, OVCODE, OVEXON best transcript NM_173596 "	chr12																													6.63934	5.87256
TC0900008951.hg.1	4.80736	4.04077	1.70125	down	hsa_circ_0089091	Salzman2013 INTERGENIC best transcript None	Circle RNA	chr9	+	hsa_circ_0089091	130265786	130434123	10	9q34.11	NA		circbase	Salzman2013 INTERGENIC best transcript None	chr9																													4.80736	4.04077
TC0X00011411.hg.1	4.56638	3.80021	1.70074	down	hsa_circ_0091753	"Salzman2013 ANNOTATED, CDS, coding, INTERNAL, OVCODE, OVEXON, UTR3 best transcript NM_001039582 "	Circle RNA	chrX	-	hsa_circ_0091753	153669730	153674911	10	Xq28	NA		circbase	"Salzman2013 ANNOTATED, CDS, coding, INTERNAL, OVCODE, OVEXON, UTR3 best transcript NM_001039582 "	chrX																													4.56638	3.80021
TC1900006480.hg.1	5.60071	4.8352	1.69997	down	hsa_circ_0048090	"Salzman2013 ANNOTATED, CDS, coding, INTERNAL, OVCODE, OVEXON best transcript NM_002579 "	Circle RNA	chr19	+	hsa_circ_0048090	708939	748330	10	19p13.3	NA		circbase	"Salzman2013 ANNOTATED, CDS, coding, INTERNAL, OVCODE, OVEXON best transcript NM_002579 "	chr19																													5.60071	4.8352
TC0700009667.hg.1	6.72662	5.96225	1.69862	down	hsa_circ_0082890	"Salzman2013 ALT_ACCEPTOR, coding, OVERLAPTX, OVEXON, upstream_start, UTR5 best transcript NM_001142928 "	Circle RNA	chr7	+	hsa_circ_0082890	150309541	150338156	10	7q36.1	NA		Guo	"Salzman2013 ALT_ACCEPTOR, coding, OVERLAPTX, OVEXON, upstream_start, UTR5 best transcript NM_001142928 "	chr7																													6.72662	5.96225
TC1700010241.hg.1	5.7538	4.99041	1.69747	down	hsa_circ_0000751	"Memczak2013 ALT_ACCEPTOR, ALT_DONOR, coding, INTERNAL, intronic best transcript NM_020772 "	Circle RNA	chr17	-	hsa_circ_0000751	29292892	29293738	6		NA		circbase	"Memczak2013 ALT_ACCEPTOR, ALT_DONOR, coding, INTERNAL, intronic best transcript NM_020772 "	chr17																													5.7538	4.99041
TC0100012543.hg.1	3.58756	2.82451	1.69708	down	hsa_circ_0000010	"Memczak2013 ANTISENSE, coding, INTERNAL, UTR3 best transcript NM_001195737 "	Circle RNA	chr1	-	hsa_circ_0000010	2589876	2590084	6		NA		circbase	"Memczak2013 ANTISENSE, coding, INTERNAL, UTR3 best transcript NM_001195737 "	chr1																													3.58756	2.82451
TC0100013578.hg.1	4.79603	4.03309	1.69694	down	hsa_circ_0011316	"Salzman2013 ANNOTATED, CDS, coding, INTERNAL, OVCODE, OVEXON best transcript NM_001703 "	Circle RNA	chr1	-	hsa_circ_0011316	31727105	31764893	10	1p35	NA		circbase	"Salzman2013 ANNOTATED, CDS, coding, INTERNAL, OVCODE, OVEXON best transcript NM_001703 "	chr1																													4.79603	4.03309
TC0800012088.hg.1	6.32401	5.56189	1.69599	down	hsa_circ_0085818	"Salzman2013 ANNOTATED, CDS, coding, OVCODE, OVERLAPTX, OVEXON, UTR3 best transcript NM_003695 "	Circle RNA	chr8	-	hsa_circ_0085818	142784880	142786592	10	8q24	NA		circbase	"Salzman2013 ANNOTATED, CDS, coding, OVCODE, OVERLAPTX, OVEXON, UTR3 best transcript NM_003695 "	chr8																													6.32401	5.56189
TC0200014819.hg.1	4.46463	3.70338	1.69495	down	hsa_circ_0056920	"Salzman2013 ANNOTATED, CDS, coding, INTERNAL, OVCODE, OVERLAPTX, OVEXON best transcript NM_002977 "	Circle RNA	chr2	-	hsa_circ_0056920	166195185	166375993	10	2q24	NA		circbase	"Salzman2013 ANNOTATED, CDS, coding, INTERNAL, OVCODE, OVERLAPTX, OVEXON best transcript NM_002977 "	chr2																													4.46463	3.70338
TC2200008680.hg.1	5.88459	5.12394	1.69426	down	hsa_circ_0063281	"Salzman2013 ANNOTATED, CDS, coding, OVCODE, OVERLAPTX, OVEXON, UTR5 best transcript NM_025045 "	Circle RNA	chr22	-	hsa_circ_0063281	38084889	38110670	10	22q13.1	NA		circbase	"Salzman2013 ANNOTATED, CDS, coding, OVCODE, OVERLAPTX, OVEXON, UTR5 best transcript NM_025045 "	chr22																													5.88459	5.12394
TC0100017193.hg.1	4.88459	4.12396	1.69423	down	hsa_circ_0006123	"Jeck2013, Salzman2013 ANNOTATED, CDS, coding, INTERNAL, OVCODE, OVEXON best transcript NM_172362 "	Circle RNA	chr1	-	hsa_circ_0006123	210678315	211134115	10	1q32.2	NA		circbase	"Jeck2013, Salzman2013 ANNOTATED, CDS, coding, INTERNAL, OVCODE, OVEXON best transcript NM_172362 "	chr1																													4.88459	4.12396
TC0200006476.hg.1	5.44658	4.68653	1.69356	down	hsa_circ_0052424	"Salzman2013 ANNOTATED, CDS, coding, OVCODE, OVERLAPTX, OVEXON, UTR5 best transcript NM_018968 "	Circle RNA	chr2	+	hsa_circ_0052424	950868	1367613	10	2p25.3	NA		circbase	"Salzman2013 ANNOTATED, CDS, coding, OVCODE, OVERLAPTX, OVEXON, UTR5 best transcript NM_018968 "	chr2																													5.44658	4.68653
TC1000011516.hg.1	5.26125	4.50134	1.69338	down	hsa_circ_0000253	"Memczak2013 ALT_ACCEPTOR, ALT_DONOR, coding, INTERNAL, intronic best transcript NM_013314 "	Circle RNA	chr10	-	hsa_circ_0000253	96240032	96240169	6		NA		circbase	"Memczak2013 ALT_ACCEPTOR, ALT_DONOR, coding, INTERNAL, intronic best transcript NM_013314 "	chr10																													5.26125	4.50134
TC1500007015.hg.1	4.71956	3.95967	1.69336	down	hsa_circ_0034764	"Salzman2013 ANNOTATED, CDS, coding, OVCODE, OVEXON, UTR5 best transcript NM_005090 "	Circle RNA	chr15	+	hsa_circ_0034764	41828085	42135257	10	15q15.1	NA		circbase	"Salzman2013 ANNOTATED, CDS, coding, OVCODE, OVEXON, UTR5 best transcript NM_005090 "	chr15																													4.71956	3.95967
TC2200007402.hg.1	4.4566	3.69702	1.69299	down	hsa_circ_0063391	"Salzman2013 ANNOTATED, CDS, coding, OVCODE, OVERLAPTX, OVEXON, UTR3, UTR5 best transcript NM_002409 "	Circle RNA	chr22	+	hsa_circ_0063391	39457320	39492196	10	22q13.1	NA		circbase	"Salzman2013 ANNOTATED, CDS, coding, OVCODE, OVERLAPTX, OVEXON, UTR3, UTR5 best transcript NM_002409 "	chr22																													4.4566	3.69702
TC0500013380.hg.1	2.84402	2.0849	1.69247	down	chr5_144817634_144819722	"circRNA transcript identified by Guo, et al. on chr5 from 144817634-144819722 on Hg19 "	Circle RNA	chr5	-	chr5_144817634_144819722	145438071	145489730	10		NA		circbase	"circRNA transcript identified by Guo, et al. on chr5 from 144817634-144819722 on Hg19 "	chr5																													2.84402	2.0849
TC0800009143.hg.1	4.99955	4.24051	1.69236	down	hsa_circ_0085805	"Salzman2013 ANNOTATED, CDS, coding, INTERNAL, OVCODE, OVEXON best transcript NM_001702 "	Circle RNA	chr8	+	hsa_circ_0085805	142449430	142545009	10	8q24.3	NA		circbase	"Salzman2013 ANNOTATED, CDS, coding, INTERNAL, OVCODE, OVEXON best transcript NM_001702 "	chr8																													4.99955	4.24051
TC0100018491.hg.1	4.74098	3.98216	1.6921	down	hsa_circ_0014196	"Salzman2013 ANNOTATED, CDS, coding, INTERNAL, OVCODE, OVEXON best transcript NM_005060 "	Circle RNA	chr1	-	hsa_circ_0014196	151806071	151831872	10	1q21	NA		circbase	"Salzman2013 ANNOTATED, CDS, coding, INTERNAL, OVCODE, OVEXON best transcript NM_005060 "	chr1																													4.74098	3.98216
TC1300009797.hg.1	4.00765	3.24907	1.69183	down	hsa_circ_0030879	"Salzman2013 ANNOTATED, CDS, coding, OVCODE, OVERLAPTX, OVEXON, UTR3 best transcript NM_017817 "	Circle RNA	chr13	-	hsa_circ_0030879	110523066	110561737	10	13q34	NA		circbase	"Salzman2013 ANNOTATED, CDS, coding, OVCODE, OVERLAPTX, OVEXON, UTR3 best transcript NM_017817 "	chr13																													4.00765	3.24907
TC1700010635.hg.1	3.7189	2.96046	1.69166	down	hsa_circ_0043572	"Salzman2013 ANNOTATED, CDS, coding, OVCODE, OVEXON, UTR3 best transcript NM_019016 "	Circle RNA	chr17	-	hsa_circ_0043572	40697991	40703750	10	17q21.2	NA		circbase	"Salzman2013 ANNOTATED, CDS, coding, OVCODE, OVEXON, UTR3 best transcript NM_019016 "	chr17																													3.7189	2.96046
TC2000007864.hg.1	5.69496	4.93683	1.69129	down	hsa_circ_0060971	"Salzman2013 ANNOTATED, CDS, coding, INTERNAL, OVCODE, OVEXON, UTR5 best transcript NM_002591 "	Circle RNA	chr20	+	hsa_circ_0060971	57561080	57568112	10	20q13.31	NA		circbase	"Salzman2013 ANNOTATED, CDS, coding, INTERNAL, OVCODE, OVEXON, UTR5 best transcript NM_002591 "	chr20																													5.69496	4.93683
TC1700012481.hg.1	7.57991	6.82185	1.69122	down	hsa_circ_0045865	"Salzman2013 ANNOTATED, CDS, coding, OVCODE, OVEXON, UTR3 best transcript NM_001127198 "	Circle RNA	chr17	-	hsa_circ_0045865	78112918	78132407	10	17q25.3	NA		circbase	"Salzman2013 ANNOTATED, CDS, coding, OVCODE, OVEXON, UTR3 best transcript NM_001127198 "	chr17																													7.57991	6.82185
TC1000012050.hg.1	3.89718	3.13915	1.69118	down	hsa_circ_0020233	"Salzman2013 ANNOTATED, CDS, coding, OVCODE, OVEXON, UTR3 best transcript NM_001144919 "	Circle RNA	chr10	-	hsa_circ_0020233	121478330	121598458	10	10q26	NA		circbase	"Salzman2013 ANNOTATED, CDS, coding, OVCODE, OVEXON, UTR3 best transcript NM_001144919 "	chr10																													3.89718	3.13915
TC0900012119.hg.1	6.55721	5.80052	1.68961	down	hsa_circ_0086767	"Salzman2013 ANNOTATED, CDS, coding, INTERNAL, OVCODE, OVEXON best transcript NM_000155 "	Circle RNA	chr9	+	hsa_circ_0086767	34638133	34651035	10	9p13	NA		circbase	"Salzman2013 ANNOTATED, CDS, coding, INTERNAL, OVCODE, OVEXON best transcript NM_000155 "	chr9																													6.55721	5.80052
TC1400006998.hg.1	2.98754	2.23151	1.68884	down	hsa_circ_0031750	"Salzman2013 ANNOTATED, coding, INTERNAL, OVEXON, UTR5 best transcript NM_152447 "	Circle RNA	chr14	+	hsa_circ_0031750	41607561	41904551	10	14q21.1	NA		circbase	"Salzman2013 ANNOTATED, coding, INTERNAL, OVEXON, UTR5 best transcript NM_152447 "	chr14																													2.98754	2.23151
TC2000006444.hg.1	6.88871	6.13321	1.68821	down	hsa_circ_0059143	"Salzman2013 ALT_ACCEPTOR, CDS, coding, intronic, OVCODE, OVEXON, UTR3, UTR5 best transcript NM_021158 "	Circle RNA	chr20	+	hsa_circ_0059143	362835	397559	10	20p13-p12.2	NA		circbase	"Salzman2013 ALT_ACCEPTOR, CDS, coding, intronic, OVCODE, OVEXON, UTR3, UTR5 best transcript NM_021158 "	chr20																													6.88871	6.13321
TC1700011923.hg.1	7.77638	7.02195	1.68697	down	hsa_circ_0045954	"Salzman2013 ANNOTATED, CDS, coding, OVCODE, OVEXON, UTR3 best transcript NM_138793 "	Circle RNA	chr17	-	hsa_circ_0045954	78991716	79009867	10	17q25.3	NA		circbase	"Salzman2013 ANNOTATED, CDS, coding, OVCODE, OVEXON, UTR3 best transcript NM_138793 "	chr17																													7.77638	7.02195
TC1400008056.hg.1	4.88746	4.13647	1.68295	down	hsa_circ_0033062	"Salzman2013 ANNOTATED, CDS, coding, OVCODE, OVEXON, UTR3, UTR5 best transcript NM_005532 "	Circle RNA	chr14	+	hsa_circ_0033062	94104836	94116699	10	14q32	NA		circbase	"Salzman2013 ANNOTATED, CDS, coding, OVCODE, OVEXON, UTR3, UTR5 best transcript NM_005532 "	chr14																													4.88746	4.13647
TC1000011077.hg.1	5.57115	4.82058	1.68245	down	hsa_circ_0018914	"Salzman2013 ANNOTATED, CDS, coding, OVCODE, OVEXON, UTR3 best transcript NM_144589 "	Circle RNA	chr10	-	hsa_circ_0018914	75233969	75236030	10	10q22.2	NA		circbase	"Salzman2013 ANNOTATED, CDS, coding, OVCODE, OVEXON, UTR3 best transcript NM_144589 "	chr10																													5.57115	4.82058
TC1000010827.hg.1	3.39192	2.64163	1.68214	down	hsa_circ_0018470	"Salzman2013 ANNOTATED, CDS, coding, INTERNAL, OVCODE, OVEXON best transcript NM_021800 "	Circle RNA	chr10	-	hsa_circ_0018470	67796665	67838179	10	10q22.1	NA		circbase	"Salzman2013 ANNOTATED, CDS, coding, INTERNAL, OVCODE, OVEXON best transcript NM_021800 "	chr10																													3.39192	2.64163
TC1600008577.hg.1	4.13516	3.3849	1.6821	down	hsa_circ_0040590	"Salzman2013 ANNOTATED, CDS, coding, INTERNAL, OVCODE, OVEXON best transcript NM_017429 "	Circle RNA	chr16	+	hsa_circ_0040590	81238448	81291142	10	16q23.2	NA		circbase	"Salzman2013 ANNOTATED, CDS, coding, INTERNAL, OVCODE, OVEXON best transcript NM_017429 "	chr16																													4.13516	3.3849
TC0600013519.hg.1	5.38936	4.64021	1.68081	down	hsa_circ_0078202	"Salzman2013 ANNOTATED, CDS, coding, OVCODE, OVEXON, UTR3 best transcript NM_207360 "	Circle RNA	chr6	-	hsa_circ_0078202	149446795	149485061	10	6q25.1	NA		circbase	"Salzman2013 ANNOTATED, CDS, coding, OVCODE, OVEXON, UTR3 best transcript NM_207360 "	chr6																													5.38936	4.64021
TC1500007461.hg.1	6.56883	5.82003	1.68039	down	hsa_circ_0000610	"Memczak2013 ANTISENSE, coding, INTERNAL, intronic best transcript NM_020821 "	Circle RNA	chr15	+	hsa_circ_0000610	62059957	62060043	6		NA		Guo	"Memczak2013 ANTISENSE, coding, INTERNAL, intronic best transcript NM_020821 "	chr15																													6.56883	5.82003
TC0600011915.hg.1	4.86656	4.11856	1.67947	down	hsa_circ_0076658	"Salzman2013 ANNOTATED, CDS, coding, INTERNAL, OVCODE, OVERLAPTX, OVEXON best transcript NM_020745 "	Circle RNA	chr6	-	hsa_circ_0076658	44298726	44313326	10	6p21.1	NA		circbase	"Salzman2013 ANNOTATED, CDS, coding, INTERNAL, OVCODE, OVERLAPTX, OVEXON best transcript NM_020745 "	chr6																													4.86656	4.11856
TC1900009755.hg.1	5.46205	4.71431	1.67915	down	hsa_circ_0049619	"Salzman2013 ANNOTATED, CDS, coding, OVCODE, OVEXON, UTR3 best transcript NM_006563 "	Circle RNA	chr19	-	hsa_circ_0049619	12884423	12887203	10	19p13.2	NA		circbase	"Salzman2013 ANNOTATED, CDS, coding, OVCODE, OVEXON, UTR3 best transcript NM_006563 "	chr19																													5.46205	4.71431
TC0700013346.hg.1	4.53972	3.7921	1.67902	down	hsa_circ_0079732	"Salzman2013 ANNOTATED, INTERNAL, ncRNA, OVCODE, OVERLAPTX, OVEXON best transcript NR_037598 "	Circle RNA	chr7	+	hsa_circ_0079732	30752135	30892387	10	7p14.3	NA		circbase	"Salzman2013 ANNOTATED, INTERNAL, ncRNA, OVCODE, OVERLAPTX, OVEXON best transcript NR_037598 "	chr7																													4.53972	3.7921
TC1600011522.hg.1	7.30847	6.56108	1.67875	down	hsa_circ_0039057	"Salzman2013 ALT_ACCEPTOR, ALT_DONOR, CDS, coding, INTERNAL, OVCODE, OVEXON, UTR3 best transcript NM_023931 "	Circle RNA	chr16	-	hsa_circ_0039057	30530367	30535347	10	16p11.2	NA		circbase	"Salzman2013 ALT_ACCEPTOR, ALT_DONOR, CDS, coding, INTERNAL, OVCODE, OVEXON, UTR3 best transcript NM_023931 "	chr16																													7.30847	6.56108
TC1100006750.hg.1	2.27179	1.52445	1.6787	down	hsa_circ_0021069	"Salzman2013 ANNOTATED, CDS, coding, INTERNAL, OVCODE, OVEXON best transcript NM_176822 "	Circle RNA	chr11	+	hsa_circ_0021069	7020446	7071526	10	11p15.4	NA		circbase	"Salzman2013 ANNOTATED, CDS, coding, INTERNAL, OVCODE, OVEXON best transcript NM_176822 "	chr11																													2.27179	1.52445
TC1000011549.hg.1	5.4058	4.65906	1.678	down	hsa_circ_0000254	"Memczak2013 ALT_ACCEPTOR, ALT_DONOR, coding, INTERNAL, intronic best transcript NM_001145114 "	Circle RNA	chr10	-	hsa_circ_0000254	97384260	97384783	6		NA		circbase	"Memczak2013 ALT_ACCEPTOR, ALT_DONOR, coding, INTERNAL, intronic best transcript NM_001145114 "	chr10																													5.4058	4.65906
TC1200012535.hg.1	2.40608	1.65971	1.67757	down	chr12_133242062_133244088	"circRNA transcript identified by Guo, et al. on chr12 from 133242062-133244088 on Hg19 "	Circle RNA	chr12	-	chr12_133242062_133244088	132665476	132667502	6		NA		circbase	"circRNA transcript identified by Guo, et al. on chr12 from 133242062-133244088 on Hg19 "	chr12																													2.40608	1.65971
TC1000010533.hg.1	5.11685	4.3721	1.67569	down	hsa_circ_0018290	"Salzman2013 ANNOTATED, CDS, coding, OVCODE, OVEXON, UTR3, UTR5 best transcript NM_014696 "	Circle RNA	chr10	-	hsa_circ_0018290	46549044	46556071	10	10q11.22	NA		circbase	"Salzman2013 ANNOTATED, CDS, coding, OVCODE, OVEXON, UTR3, UTR5 best transcript NM_014696 "	chr10																													5.11685	4.3721
TC1600010622.hg.1	6.05879	5.31536	1.67415	down	hsa_circ_0039798	"Salzman2013 ALT_DONOR, coding, intronic, OVEXON, UTR5 best transcript NM_001004055 "	Circle RNA	chr16	-	hsa_circ_0039798	67207139	67227048	10	16q22.1	NA		circbase	"Salzman2013 ALT_DONOR, coding, intronic, OVEXON, UTR5 best transcript NM_001004055 "	chr16																													6.05879	5.31536
TC0700013313.hg.1	3.0169	2.27364	1.67395	down	hsa_circ_0083241	"Salzman2013 ANNOTATED, CDS, coding, INTERNAL, OVCODE, OVEXON best transcript NM_003382 "	Circle RNA	chr7	-	hsa_circ_0083241	159028175	159144957	10	7q36.3	NA		circbase	"Salzman2013 ANNOTATED, CDS, coding, INTERNAL, OVCODE, OVEXON best transcript NM_003382 "	chr7																													3.0169	2.27364
TC0X00010573.hg.1	3.83679	3.09353	1.67394	down	hsa_circ_0091355	"Salzman2013 ANNOTATED, INTERNAL, ncRNA, OVEXON best transcript TCONS_00017083 "	Circle RNA	chrX	-	hsa_circ_0091355	115840320	115969111	10	Xq23	NA		circbase	"Salzman2013 ANNOTATED, INTERNAL, ncRNA, OVEXON best transcript TCONS_00017083 "	chrX																													3.83679	3.09353
TC1200008707.hg.1	6.6385	5.89586	1.67324	down	hsa_circ_0000434	"Memczak2013 ALT_ACCEPTOR, ALT_DONOR, coding, INTERNAL, intronic best transcript NM_015275 "	Circle RNA	chr12	+	hsa_circ_0000434	105107883	105107992	6		NA		circbase	"Memczak2013 ALT_ACCEPTOR, ALT_DONOR, coding, INTERNAL, intronic best transcript NM_015275 "	chr12																													6.6385	5.89586
TC0900008805.hg.1	6.09175	5.34944	1.67285	down	hsa_circ_0088656	"Salzman2013 ANNOTATED, CDS, coding, INTERNAL, OVCODE, OVEXON best transcript NM_138361 "	Circle RNA	chr9	+	hsa_circ_0088656	127451486	127503509	10	9q33.3	NA		circbase	"Salzman2013 ANNOTATED, CDS, coding, INTERNAL, OVCODE, OVEXON best transcript NM_138361 "	chr9																													6.09175	5.34944
TC0200007536.hg.1	2.91986	2.17765	1.67275	down	hsa_circ_0001003	"Memczak2013 ALT_ACCEPTOR, ALT_DONOR, CDS, coding, INTERNAL, UTR3 best transcript NM_006873 "	Circle RNA	chr2	+	hsa_circ_0001003	48525355	48776519	10	2p16.3	NA		circbase	"Memczak2013 ALT_ACCEPTOR, ALT_DONOR, CDS, coding, INTERNAL, UTR3 best transcript NM_006873 "	chr2																													2.91986	2.17765
TC0300011058.hg.1	5.09505	4.35323	1.67228	down	hsa_circ_0065745	"Salzman2013 ALT_DONOR, CDS, coding, intronic, OVCODE, OVEXON, UTR5 best transcript NM_001007540 "	Circle RNA	chr3	-	hsa_circ_0065745	49280302	49799835	10	3p21.31	NA		circbase	"Salzman2013 ALT_DONOR, CDS, coding, intronic, OVCODE, OVEXON, UTR5 best transcript NM_001007540 "	chr3																													5.09505	4.35323
TC1700012308.hg.1	4.76523	4.02341	1.67228	down	hsa_circ_0045672	"Salzman2013 ANNOTATED, CDS, coding, OVCODE, OVEXON, UTR5 best transcript NM_001031803 "	Circle RNA	chr17	+	hsa_circ_0045672	75525080	75575209	10	17q25.1	NA		circbase	"Salzman2013 ANNOTATED, CDS, coding, OVCODE, OVEXON, UTR5 best transcript NM_001031803 "	chr17																													4.76523	4.02341
TC0100008102.hg.1	3.05152	2.30991	1.67204	down	hsa_circ_0006145	"Jeck2013 ALT_DONOR, coding, INTERNAL, intronic best transcript NM_006845 "	Circle RNA	chr1	+	hsa_circ_0006145	44753255	44753690	6		NA		circbase	"Jeck2013 ALT_DONOR, coding, INTERNAL, intronic best transcript NM_006845 "	chr1																													3.05152	2.30991
TC1600011190.hg.1	3.27683	2.53875	1.66795	down	hsa_circ_0040806	"Salzman2013 ANNOTATED, CDS, coding, OVCODE, OVERLAPTX, OVEXON, UTR3 best transcript NM_001739 "	Circle RNA	chr16	-	hsa_circ_0040806	87881546	87936529	10	16q24.3	NA		circbase	"Salzman2013 ANNOTATED, CDS, coding, OVCODE, OVERLAPTX, OVEXON, UTR3 best transcript NM_001739 "	chr16																													3.27683	2.53875
TC1500008156.hg.1	5.92263	5.186	1.66628	down	hsa_circ_0006899	"Jeck2013 ALT_DONOR, INTERNAL, ncRNA, OVEXON best transcript NR_004859 "	Circle RNA	chr15	+	hsa_circ_0006899	84631451	84647478	10	15q25.2	NA		circbase	"Jeck2013 ALT_DONOR, INTERNAL, ncRNA, OVEXON best transcript NR_004859 "	chr15																													5.92263	5.186
TC1700009495.hg.1	5.35361	4.6171	1.66614	down	hsa_circ_0000735	"Memczak2013 ANNOTATED, CDS, coding, INTERNAL best transcript NM_002558 "	Circle RNA	chr17	-	hsa_circ_0000735	3896591	3916666	10	17p13.3	NA		circbase	"Memczak2013 ANNOTATED, CDS, coding, INTERNAL best transcript NM_002558 "	chr17																													5.35361	4.6171
TC0700007505.hg.1	3.56747	2.83375	1.66293	down	hsa_circ_0001708	"Memczak2013, Salzman2013 ANNOTATED, CDS, coding, INTERNAL, UTR5 best transcript NM_001220770 "	Circle RNA	chr7	+	hsa_circ_0001708	50304083	50405101	10	7p12.2	NA		Guo	"Memczak2013, Salzman2013 ANNOTATED, CDS, coding, INTERNAL, UTR5 best transcript NM_001220770 "	chr7																													3.56747	2.83375
TC1500010390.hg.1	4.28349	3.55003	1.66263	down	hsa_circ_0036722	"Salzman2013 ANNOTATED, CDS, coding, INTERNAL, OVCODE, OVEXON best transcript NM_016321 "	Circle RNA	chr15	-	hsa_circ_0036722	89471398	89496613	10	15q25	NA		circbase	"Salzman2013 ANNOTATED, CDS, coding, INTERNAL, OVCODE, OVEXON best transcript NM_016321 "	chr15																													4.28349	3.55003
TC0600009606.hg.1	3.56741	2.83422	1.66231	down	hsa_circ_0077997	"Salzman2013 ANNOTATED, CDS, coding, INTERNAL, OVCODE, OVEXON best transcript NM_020340 "	Circle RNA	chr6	+	hsa_circ_0077997	138161916	138344663	10	6q23.3	NA		circbase	"Salzman2013 ANNOTATED, CDS, coding, INTERNAL, OVCODE, OVEXON best transcript NM_020340 "	chr6																													3.56741	2.83422
TC0900007953.hg.1	4.15567	3.42255	1.66223	down	hsa_circ_0087511	"Salzman2013 ANNOTATED, CDS, coding, INTERNAL, OVCODE, OVEXON best transcript NM_001012267 "	Circle RNA	chr9	+	hsa_circ_0087511	92325468	92620535	10	9q22.31	NA		circbase	"Salzman2013 ANNOTATED, CDS, coding, INTERNAL, OVCODE, OVEXON best transcript NM_001012267 "	chr9																													4.15567	3.42255
TC0200007978.hg.1	3.57683	2.84392	1.66198	down	hsa_circ_0055134	"Salzman2013 ANNOTATED, CDS, coding, OVCODE, OVERLAPTX, OVEXON, UTR5 best transcript NM_024933 "	Circle RNA	chr2	+	hsa_circ_0055134	70978380	70985499	10	2p13.3	NA		circbase	"Salzman2013 ANNOTATED, CDS, coding, OVCODE, OVERLAPTX, OVEXON, UTR5 best transcript NM_024933 "	chr2																													3.57683	2.84392
TC0800009218.hg.1	4.92209	4.1908	1.66013	down	hsa_circ_0001831	"Memczak2013 ANTISENSE, CDS, coding, INTERNAL best transcript NM_015356 "	Circle RNA	chr8	+	hsa_circ_0001831	143812275	143812844	6		NA		circbase	"Memczak2013 ANTISENSE, CDS, coding, INTERNAL best transcript NM_015356 "	chr8																													4.92209	4.1908
TC0700012778.hg.1	6.64072	5.90968	1.65984	down	hsa_circ_0082664	"Salzman2013 ANNOTATED, CDS, coding, INTERNAL, OVCODE, OVEXON best transcript NM_198508 "	Circle RNA	chr7	-	hsa_circ_0082664	139450619	139483712	10	7q34	NA		circbase	"Salzman2013 ANNOTATED, CDS, coding, INTERNAL, OVCODE, OVEXON best transcript NM_198508 "	chr7																													6.64072	5.90968
TC1000010722.hg.1	3.03791	2.30803	1.6585	down	hsa_circ_0018432	"Salzman2013 ANNOTATED, CDS, coding, OVCODE, OVEXON, UTR3 best transcript NM_194298 "	Circle RNA	chr10	-	hsa_circ_0018432	59650761	59736002	10	10q21.2	NA		circbase	"Salzman2013 ANNOTATED, CDS, coding, OVCODE, OVEXON, UTR3 best transcript NM_194298 "	chr10																													3.03791	2.30803
TC1900010720.hg.1	5.75653	5.02779	1.65718	down	hsa_circ_0051137	"Salzman2013 ANNOTATED, CDS, coding, OVCODE, OVERLAPTX, OVEXON, UTR3 best transcript NM_198476 "	Circle RNA	chr19	-	hsa_circ_0051137	40740856	40751553	10	19q13.2	NA		circbase	"Salzman2013 ANNOTATED, CDS, coding, OVCODE, OVERLAPTX, OVEXON, UTR3 best transcript NM_198476 "	chr19																													5.75653	5.02779
TC0100011163.hg.1	3.98318	3.25454	1.65707	down	hsa_circ_0015878	"Salzman2013 ANNOTATED, CDS, coding, INTERNAL, OVCODE, OVEXON, UTR3 best transcript NM_000299 "	Circle RNA	chr1	+	hsa_circ_0015878	201283452	201332993	10	1q32	NA		circbase	"Salzman2013 ANNOTATED, CDS, coding, INTERNAL, OVCODE, OVEXON, UTR3 best transcript NM_000299 "	chr1																													3.98318	3.25454
TC1800006675.hg.1	4.35755	3.62915	1.65679	down	hsa_circ_0046910	"Salzman2013 ANNOTATED, CDS, coding, INTERNAL, OVCODE, OVEXON best transcript NM_153000 "	Circle RNA	chr18	+	hsa_circ_0046910	10454546	10489948	10	18p11.22	NA		circbase	"Salzman2013 ANNOTATED, CDS, coding, INTERNAL, OVCODE, OVEXON best transcript NM_153000 "	chr18																													4.35755	3.62915
TC0200015919.hg.1	4.34699	3.61897	1.65637	down	hsa_circ_0058498	"Salzman2013 ANNOTATED, CDS, coding, OVCODE, OVERLAPTX, OVEXON, UTR3 best transcript NM_000092 "	Circle RNA	chr2	-	hsa_circ_0058498	227002711	227164559	10	2q35-q37	NA		circbase	"Salzman2013 ANNOTATED, CDS, coding, OVCODE, OVERLAPTX, OVEXON, UTR3 best transcript NM_000092 "	chr2																													4.34699	3.61897
TC0200007821.hg.1	7.04168	6.31396	1.65602	down	hsa_circ_0054965	"Salzman2013 ANNOTATED, CDS, coding, OVCODE, OVERLAPTX, OVEXON, UTR3, UTR5 best transcript NM_001193493 "	Circle RNA	chr2	+	hsa_circ_0054965	64988445	65023866	10	2p15-p13	NA		circbase	"Salzman2013 ANNOTATED, CDS, coding, OVCODE, OVERLAPTX, OVEXON, UTR3, UTR5 best transcript NM_001193493 "	chr2																													7.04168	6.31396
TC1600010316.hg.1	4.47263	3.74496	1.65596	down	hsa_circ_0039350	"Salzman2013 ANNOTATED, CDS, coding, INTERNAL, OVCODE, OVERLAPTX, OVEXON best transcript NM_001080430 "	Circle RNA	chr16	-	hsa_circ_0039350	52438005	52547802	10	16q12.1	NA		circbase	"Salzman2013 ANNOTATED, CDS, coding, INTERNAL, OVCODE, OVERLAPTX, OVEXON best transcript NM_001080430 "	chr16																													4.47263	3.74496
TC2000008227.hg.1	5.20921	4.48218	1.65523	down	hsa_circ_0059317	"Salzman2013 ALT_DONOR, CDS, coding, INTERNAL, intronic, OVCODE, OVEXON best transcript NM_025220 "	Circle RNA	chr20	-	hsa_circ_0059317	3667965	3682246	10	20p13	NA		circbase	"Salzman2013 ALT_DONOR, CDS, coding, INTERNAL, intronic, OVCODE, OVEXON best transcript NM_025220 "	chr20																													5.20921	4.48218
TC1900011767.hg.1	6.42763	5.70086	1.65493	down	hsa_circ_0051444	"Salzman2013 ANNOTATED, CDS, coding, OVCODE, OVEXON, UTR3, UTR5 best transcript NM_212550 "	Circle RNA	chr19	+	hsa_circ_0051444	45178745	45181801	10	19q13.32	NA		Guo	"Salzman2013 ANNOTATED, CDS, coding, OVCODE, OVEXON, UTR3, UTR5 best transcript NM_212550 "	chr19																													6.42763	5.70086
TC1000008011.hg.1	3.66041	2.93403	1.65448	down	hsa_circ_0018763	"Salzman2013 ANNOTATED, CDS, coding, INTERNAL, OVCODE, OVEXON best transcript NM_152635 "	Circle RNA	chr10	+	hsa_circ_0018763	72893556	72933036	10	10q22.1	NA		circbase	"Salzman2013 ANNOTATED, CDS, coding, INTERNAL, OVCODE, OVEXON best transcript NM_152635 "	chr10																													3.66041	2.93403
TC1900010017.hg.1	6.08901	5.3627	1.6544	down	hsa_circ_0050112	"Salzman2013 ALT_ACCEPTOR, CDS, coding, intronic, OVCODE, OVERLAPTX, OVEXON, UTR3 best transcript NM_006532 "	Circle RNA	chr19	-	hsa_circ_0050112	18442663	18522127	10	19p13.1	NA		circbase	"Salzman2013 ALT_ACCEPTOR, CDS, coding, intronic, OVCODE, OVERLAPTX, OVEXON, UTR3 best transcript NM_006532 "	chr19																													6.08901	5.3627
TC1900010568.hg.1	4.97295	4.24693	1.65407	down	hsa_circ_0004906	"Jeck2013, Salzman2013 ANNOTATED, CDS, coding, INTERNAL, OVCODE, OVEXON best transcript NM_152484 "	Circle RNA	chr19	-	hsa_circ_0004906	37411155	37469275	10	19q13.12	NA		circbase	"Jeck2013, Salzman2013 ANNOTATED, CDS, coding, INTERNAL, OVCODE, OVEXON best transcript NM_152484 "	chr19																													4.97295	4.24693
TC1900009430.hg.1	4.2356	3.51013	1.65343	down	hsa_circ_0048842	"Salzman2013 ALT_ACCEPTOR, CDS, coding, INTERNAL, intronic, OVCODE, OVEXON best transcript NM_173637 "	Circle RNA	chr19	-	hsa_circ_0048842	6426037	6433779	10	19p13.3	NA		circbase	"Salzman2013 ALT_ACCEPTOR, CDS, coding, INTERNAL, intronic, OVCODE, OVEXON best transcript NM_173637 "	chr19																													4.2356	3.51013
TC1100008385.hg.1	6.62577	5.90211	1.65136	down	hsa_circ_0023490	"Salzman2013 ANNOTATED, CDS, coding, INTERNAL, OVCODE, OVEXON, UTR5 best transcript NM_032871 "	Circle RNA	chr11	+	hsa_circ_0023490	73376264	73397474	10	11q13.4	NA		circbase	"Salzman2013 ANNOTATED, CDS, coding, INTERNAL, OVCODE, OVEXON, UTR5 best transcript NM_032871 "	chr11																													6.62577	5.90211
TC0600011118.hg.1	2.94911	2.22671	1.64992	down	hsa_circ_0075883	"Salzman2013 ANNOTATED, CDS, coding, INTERNAL, OVCODE, OVEXON best transcript NM_005835 "	Circle RNA	chr6	-	hsa_circ_0075883	25912754	25930726	10	6p21.3	NA		circbase	"Salzman2013 ANNOTATED, CDS, coding, INTERNAL, OVCODE, OVEXON best transcript NM_005835 "	chr6																													2.94911	2.22671
TC1900009310.hg.1	6.14554	5.4234	1.64963	down	hsa_circ_0048519	"Salzman2013 ANNOTATED, CDS, coding, INTERNAL, OVCODE, OVEXON, UTR5 best transcript NM_139355 "	Circle RNA	chr19	-	hsa_circ_0048519	3777969	3802129	10	19p13.3	NA		circbase	"Salzman2013 ANNOTATED, CDS, coding, INTERNAL, OVCODE, OVEXON, UTR5 best transcript NM_139355 "	chr19																													6.14554	5.4234
TC1700011726.hg.1	4.72579	4.00367	1.6496	down	hsa_circ_0045576	"Salzman2013 ANNOTATED, CDS, coding, OVCODE, OVEXON, UTR3 best transcript NM_030630 "	Circle RNA	chr17	-	hsa_circ_0045576	74950742	74973166	10	17q25.1	NA		circbase	"Salzman2013 ANNOTATED, CDS, coding, OVCODE, OVEXON, UTR3 best transcript NM_030630 "	chr17																													4.72579	4.00367
TC0400012938.hg.1	2.75754	2.03584	1.64912	down	hsa_circ_0001419	"Memczak2013 ALT_ACCEPTOR, CDS, coding, INTERNAL best transcript NM_152545 "	Circle RNA	chr4	-	hsa_circ_0001419	81426393	81471928	10	4q21.21	NA		circbase	"Memczak2013 ALT_ACCEPTOR, CDS, coding, INTERNAL best transcript NM_152545 "	chr4																													2.75754	2.03584
TC1400006713.hg.1	4.16072	3.43962	1.64844	down	hsa_circ_0031311	"Salzman2013 ANNOTATED, CDS, coding, INTERNAL, OVCODE, OVEXON best transcript NM_138360 "	Circle RNA	chr14	+	hsa_circ_0031311	24051997	24069728	10	14q11.2	NA		circbase	"Salzman2013 ANNOTATED, CDS, coding, INTERNAL, OVCODE, OVEXON best transcript NM_138360 "	chr14																													4.16072	3.43962
TC0900011232.hg.1	5.32423	4.60324	1.64831	down	hsa_circ_0088101	"Salzman2013 ANTISENSE, CDS, coding, downstream_end, intronic, OVCODE, OVERLAPTX, OVEXON, UTR3 best transcript NM_032303 "	Circle RNA	chr9	-	hsa_circ_0088101	112433816	112487204	10		NA		circbase	"Salzman2013 ANTISENSE, CDS, coding, downstream_end, intronic, OVCODE, OVERLAPTX, OVEXON, UTR3 best transcript NM_032303 "	chr9																													5.32423	4.60324
TC0100010078.hg.1	5.25525	4.53551	1.64688	down	hsa_circ_0014424	"Salzman2013 ANNOTATED, CDS, coding, INTERNAL, OVCODE, OVEXON best transcript NM_000565 "	Circle RNA	chr1	+	hsa_circ_0014424	154405193	154469450	10	1q21	NA		circbase	"Salzman2013 ANNOTATED, CDS, coding, INTERNAL, OVCODE, OVEXON best transcript NM_000565 "	chr1																													5.25525	4.53551
TC1500008232.hg.1	5.83581	5.1177	1.64502	down	hsa_circ_0036674	"Salzman2013 ANNOTATED, CDS, coding, OVCODE, OVEXON, UTR3 best transcript NM_002201 "	Circle RNA	chr15	+	hsa_circ_0036674	88635637	88656483	10	15q26	NA		circbase	"Salzman2013 ANNOTATED, CDS, coding, OVCODE, OVEXON, UTR3 best transcript NM_002201 "	chr15																													5.83581	5.1177
TC0200007102.hg.1	4.49421	3.77637	1.64472	down	hsa_circ_0053321	"Salzman2013 ANNOTATED, CDS, coding, INTERNAL, OVCODE, OVEXON best transcript NM_153021 "	Circle RNA	chr2	+	hsa_circ_0053321	28457145	28643788	10	2p23.2	NA		circbase	"Salzman2013 ANNOTATED, CDS, coding, INTERNAL, OVCODE, OVEXON best transcript NM_153021 "	chr2																													4.49421	3.77637
TC0200010800.hg.1	3.32743	2.611	1.64311	down	hsa_circ_0058241	"Salzman2013 ANNOTATED, CDS, coding, INTERNAL, OVCODE, OVEXON, UTR5 best transcript NM_007127 "	Circle RNA	chr2	+	hsa_circ_0058241	218419092	218453295	10	2q35	NA		circbase	"Salzman2013 ANNOTATED, CDS, coding, INTERNAL, OVCODE, OVEXON, UTR5 best transcript NM_007127 "	chr2																													3.32743	2.611
TC1200009220.hg.1	2.35589	1.64097	1.64139	down	hsa_circ_0007708	"Jeck2013, Salzman2013 ANNOTATED, CDS, coding, INTERNAL, OVCODE, OVEXON best transcript NM_201435 "	Circle RNA	chr12	+	hsa_circ_0007708	122774327	122827528	10	12q24.31	NA		circbase	"Jeck2013, Salzman2013 ANNOTATED, CDS, coding, INTERNAL, OVCODE, OVEXON best transcript NM_201435 "	chr12																													2.35589	1.64097
TC1000011555.hg.1	4.34213	3.62753	1.64103	down	chr10_99378731_99379440	"circRNA transcript identified by Guo, et al. on chr10 from 99378731-99379440 on Hg19 "	Circle RNA	chr10	-	chr10_99378731_99379440	97614553	97634156	10	10q24.2	NA		circbase	"circRNA transcript identified by Guo, et al. on chr10 from 99378731-99379440 on Hg19 "	chr10																													4.34213	3.62753
TC0X00009776.hg.1	5.37487	4.66121	1.63996	down	hsa_circ_0090812	"Salzman2013 ANNOTATED, CDS, coding, INTERNAL, OVCODE, OVEXON best transcript NM_017848 "	Circle RNA	chrX	-	hsa_circ_0090812	54068324	54183281	10	Xp11.22	NA		circbase	"Salzman2013 ANNOTATED, CDS, coding, INTERNAL, OVCODE, OVEXON best transcript NM_017848 "	chrX																													5.37487	4.66121
TC1700008194.hg.1	5.40603	4.69245	1.63987	down	hsa_circ_0044405	"Salzman2013 ANNOTATED, CDS, coding, OVCODE, OVEXON, UTR3 best transcript NM_016428 "	Circle RNA	chr17	+	hsa_circ_0044405	49210227	49223225	10	17q21.3	NA		circbase	"Salzman2013 ANNOTATED, CDS, coding, OVCODE, OVEXON, UTR3 best transcript NM_016428 "	chr17																													5.40603	4.69245
TC1400006828.hg.1	4.44509	3.73248	1.63877	down	hsa_circ_0031430	"Salzman2013 ANNOTATED, CDS, coding, INTERNAL, OVCODE, OVERLAPTX, OVEXON best transcript NM_001135058 "	Circle RNA	chr14	+	hsa_circ_0031430	30874514	30895065	10	14q11.2-q13	NA		circbase	"Salzman2013 ANNOTATED, CDS, coding, INTERNAL, OVCODE, OVERLAPTX, OVEXON best transcript NM_001135058 "	chr14																													4.44509	3.73248
TC1400007504.hg.1	5.02281	4.31021	1.63875	down	hsa_circ_0032283	"Salzman2013 ANNOTATED, CDS, coding, OVCODE, OVEXON, UTR3, UTR5 best transcript NM_152443 "	Circle RNA	chr14	+	hsa_circ_0032283	67701886	67734452	10	14q24.1	NA		circbase	"Salzman2013 ANNOTATED, CDS, coding, OVCODE, OVEXON, UTR3, UTR5 best transcript NM_152443 "	chr14																													5.02281	4.31021
TC1400007511.hg.1	4.94067	4.22816	1.63865	down	hsa_circ_0032302	"Salzman2013 ANNOTATED, CDS, coding, OVCODE, OVERLAPTX, OVEXON, UTR3, UTR5 best transcript NM_002877 "	Circle RNA	chr14	+	hsa_circ_0032302	67819779	68730218	10	14q23-q24.2	NA		circbase	"Salzman2013 ANNOTATED, CDS, coding, OVCODE, OVERLAPTX, OVEXON, UTR3, UTR5 best transcript NM_002877 "	chr14																													4.94067	4.22816
TC2200008717.hg.1	4.76311	4.0557	1.63287	down	hsa_circ_0063365	"Salzman2013 ANNOTATED, CDS, coding, OVCODE, OVEXON, UTR3 best transcript NM_014293 "	Circle RNA	chr22	-	hsa_circ_0063365	38818451	38844012	10	22q13.1	NA		circbase	"Salzman2013 ANNOTATED, CDS, coding, OVCODE, OVEXON, UTR3 best transcript NM_014293 "	chr22																													4.76311	4.0557
TC1200010759.hg.1	5.63866	4.93245	1.63151	down	hsa_circ_0026437	"Salzman2013 ANNOTATED, CDS, coding, OVCODE, OVEXON, UTR3 best transcript NM_000424 "	Circle RNA	chr12	-	hsa_circ_0026437	52514575	52520687	10	12q13.13	NA		circbase	"Salzman2013 ANNOTATED, CDS, coding, OVCODE, OVEXON, UTR3 best transcript NM_000424 "	chr12																													5.63866	4.93245
TC0600008505.hg.1	4.6946	3.98854	1.63134	down	hsa_circ_0076965	"Salzman2013 ANNOTATED, CDS, coding, INTERNAL, OVCODE, OVERLAPTX, OVEXON best transcript NM_014989 "	Circle RNA	chr6	+	hsa_circ_0076965	71886703	72403143	10	6q12-q13	NA		circbase	"Salzman2013 ANNOTATED, CDS, coding, INTERNAL, OVCODE, OVERLAPTX, OVEXON best transcript NM_014989 "	chr6																													4.6946	3.98854
TC0700010012.hg.1	7.64486	6.93907	1.63104	down	hsa_circ_0079098	"Salzman2013 ANNOTATED, CDS, coding, INTERNAL, OVCODE, OVEXON best transcript NM_182924 "	Circle RNA	chr7	-	hsa_circ_0079098	1428465	1459502	10	7p22.3	NA		circbase	"Salzman2013 ANNOTATED, CDS, coding, INTERNAL, OVCODE, OVEXON best transcript NM_182924 "	chr7																													7.64486	6.93907
TC0700013043.hg.1	5.14108	4.43604	1.63019	down	hsa_circ_0082899	"Salzman2013 ANNOTATED, CDS, coding, OVCODE, OVEXON, UTR3 best transcript NM_001244071 "	Circle RNA	chr7	-	hsa_circ_0082899	150625375	150632648	10		NA		circbase	"Salzman2013 ANNOTATED, CDS, coding, OVCODE, OVEXON, UTR3 best transcript NM_001244071 "	chr7																													5.14108	4.43604
TC0100011417.hg.1	2.65168	1.94666	1.63016	down	hsa_circ_0016297	"Salzman2013 ANNOTATED, CDS, coding, OVCODE, OVEXON, UTR5 best transcript NM_175710 "	Circle RNA	chr1	+	hsa_circ_0016297	207645113	207738416	10	1q32.1	NA		circbase	"Salzman2013 ANNOTATED, CDS, coding, OVCODE, OVEXON, UTR5 best transcript NM_175710 "	chr1																													2.65168	1.94666
TC0X00007176.hg.1	2.84307	2.13852	1.62964	down	hsa_circ_0090461	"Salzman2013 ANNOTATED, CDS, coding, OVCODE, OVEXON, UTR3 best transcript NM_005635 "	Circle RNA	chrX	+	hsa_circ_0090461	48255317	48267444	10	Xp11.23	NA		circbase	"Salzman2013 ANNOTATED, CDS, coding, OVCODE, OVEXON, UTR3 best transcript NM_005635 "	chrX																													2.84307	2.13852
TC1700011984.hg.1	5.0304	4.32587	1.62962	down	hsa_circ_0046048	"Salzman2013 ANNOTATED, CDS, coding, OVCODE, OVERLAPTX, OVEXON, UTR3 best transcript NM_002522 "	Circle RNA	chr17	-	hsa_circ_0046048	80466833	80477843	10	17q25.3	NA		circbase	"Salzman2013 ANNOTATED, CDS, coding, OVCODE, OVERLAPTX, OVEXON, UTR3 best transcript NM_002522 "	chr17																													5.0304	4.32587
TC0700007972.hg.1	3.71464	3.01046	1.62921	down	hsa_circ_0080471	"Salzman2013 ANNOTATED, INTERNAL, ncRNA, OVEXON best transcript NR_003186 "	Circle RNA	chr7	+	hsa_circ_0080471	73220624	73235945	10	7q11.23	NA		circbase	"Salzman2013 ANNOTATED, INTERNAL, ncRNA, OVEXON best transcript NR_003186 "	chr7																													3.71464	3.01046
TC1400006691.hg.1	5.94209	5.23842	1.62865	down	hsa_circ_0031294	"Salzman2013 ANNOTATED, CDS, coding, OVCODE, OVERLAPTX, OVEXON, UTR3 best transcript NM_024328 "	Circle RNA	chr14	+	hsa_circ_0031294	23511760	23560778	10	14q11.2	NA		circbase	"Salzman2013 ANNOTATED, CDS, coding, OVCODE, OVERLAPTX, OVEXON, UTR3 best transcript NM_024328 "	chr14																													5.94209	5.23842
TC0900011072.hg.1	10.2715	9.56797	1.62852	down	hsa_circ_0005443	"Jeck2013, Salzman2013 ANNOTATED, CDS, coding, INTERNAL, OVCODE, OVEXON best transcript NM_005502 "	Circle RNA	chr9	-	hsa_circ_0005443	104781002	104928246	10	9q31.1	NA		circbase	"Jeck2013, Salzman2013 ANNOTATED, CDS, coding, INTERNAL, OVCODE, OVEXON best transcript NM_005502 "	chr9																													10.2715	9.56797
TC0X00011214.hg.1	5.52961	4.82644	1.62808	down	hsa_circ_0092133	"Salzman2013 ANNOTATED, CDS, coding, OVCODE, OVEXON, UTR3 best transcript NM_001327 "	Circle RNA	chrX	-	hsa_circ_0092133	154617604	154619282	10	Xq28	NA		circbase	"Salzman2013 ANNOTATED, CDS, coding, OVCODE, OVEXON, UTR3 best transcript NM_001327 "	chrX																													5.52961	4.82644
TC2200008445.hg.1	2.87021	2.16867	1.62624	down	hsa_circ_0001221	"Memczak2013 ALT_ACCEPTOR, ALT_DONOR, ncRNA, upstream_start best transcript TCONS_l2_00018011 "	Circle RNA	chr22	-	hsa_circ_0001221	30522799	30546682	10	22q12.2	NA		circbase	"Memczak2013 ALT_ACCEPTOR, ALT_DONOR, ncRNA, upstream_start best transcript TCONS_l2_00018011 "	chr22																													2.87021	2.16867
TC0300013968.hg.1	5.27187	4.57076	1.62575	down	hsa_circ_0065383	"Salzman2013 ALT_ACCEPTOR, CDS, coding, OVCODE, OVEXON, UTR3 best transcript NM_024661 "	Circle RNA	chr3	-	hsa_circ_0065383	48432164	48440119	10	3p21.31	NA		circbase	"Salzman2013 ALT_ACCEPTOR, CDS, coding, OVCODE, OVEXON, UTR3 best transcript NM_024661 "	chr3																													5.27187	4.57076
TC1300007197.hg.1	2.95356	2.25288	1.62527	down	hsa_circ_0030282	"Salzman2013 ALT_ACCEPTOR, intronic, ncRNA, OVERLAPTX, OVEXON best transcript NR_002605 "	Circle RNA	chr13	+	hsa_circ_0030282	50082169	50723236	10	13q14.3	NA		Guo	"Salzman2013 ALT_ACCEPTOR, intronic, ncRNA, OVERLAPTX, OVEXON best transcript NR_002605 "	chr13																													2.95356	2.25288
TC1700012025.hg.1	6.48751	5.78714	1.62492	down	hsa_circ_0046095	"Salzman2013 ANNOTATED, CDS, coding, INTERNAL, OVCODE, OVERLAPTX, OVEXON best transcript NM_014984 "	Circle RNA	chr17	-	hsa_circ_0046095	81189593	81222999	10	17q25.3	NA		circbase	"Salzman2013 ANNOTATED, CDS, coding, INTERNAL, OVCODE, OVERLAPTX, OVEXON best transcript NM_014984 "	chr17																													6.48751	5.78714
TC1900008888.hg.1	4.34865	3.64928	1.62379	down	hsa_circ_0052175	"Salzman2013 ANNOTATED, CDS, coding, OVCODE, OVERLAPTX, OVEXON, UTR3 best transcript NM_133180 "	Circle RNA	chr19	+	hsa_circ_0052175	55072020	55087923	10	19q13.42	NA		circbase	"Salzman2013 ANNOTATED, CDS, coding, OVCODE, OVERLAPTX, OVEXON, UTR3 best transcript NM_133180 "	chr19																													4.34865	3.64928
TC0X00009691.hg.1	4.64288	3.94352	1.62377	down	chrX_51070572_51099879	"circRNA transcript identified by Guo, et al. on chrX from 51070572-51099879 on Hg19 "	Circle RNA	chrX	-	chrX_51070572_51099879	51327720	51396462	10		NA		circbase	"circRNA transcript identified by Guo, et al. on chrX from 51070572-51099879 on Hg19 "	chrX																													4.64288	3.94352
TC1900010593.hg.1	5.4366	4.73741	1.62359	down	hsa_circ_0050817	"Salzman2013 ANNOTATED, CDS, coding, OVCODE, OVEXON, UTR3 best transcript NM_001135155 "	Circle RNA	chr19	-	hsa_circ_0050817	38211006	38229714	10	19q13.2	NA		circbase	"Salzman2013 ANNOTATED, CDS, coding, OVCODE, OVEXON, UTR3 best transcript NM_001135155 "	chr19																													5.4366	4.73741
TC0200007348.hg.1	6.37509	5.67694	1.62242	down	chr2_42284534_42284717	"circRNA transcript identified by Guo, et al. on chr2 from 42284534-42284717 on Hg19 "	Circle RNA	chr2	+	chr2_42284534_42284717	42048020	42058528	10	2p21	NA		circbase	"circRNA transcript identified by Guo, et al. on chr2 from 42284534-42284717 on Hg19 "	chr2																													6.37509	5.67694
TC1800009218.hg.1	4.88877	4.1908	1.62222	down	hsa_circ_0047051	"Salzman2013 ANNOTATED, ncRNA, OVEXON best transcript NR_040113 "	Circle RNA	chr18	+	hsa_circ_0047051	14179097	14227050	10	18p11.21	NA		circbase	"Salzman2013 ANNOTATED, ncRNA, OVEXON best transcript NR_040113 "	chr18																													4.88877	4.1908
TC1900009999.hg.1	4.02351	3.32566	1.62208	down	hsa_circ_0050062	"Salzman2013 ANNOTATED, CDS, coding, OVCODE, OVEXON, UTR3 best transcript NM_153701 "	Circle RNA	chr19	-	hsa_circ_0050062	18058995	18098944	10	19p13.1	NA		circbase	"Salzman2013 ANNOTATED, CDS, coding, OVCODE, OVEXON, UTR3 best transcript NM_153701 "	chr19																													4.02351	3.32566
TC0400009767.hg.1	6.09131	5.39385	1.62164	down	hsa_circ_0068914	"Salzman2013 ANNOTATED, CDS, coding, INTERNAL, OVCODE, OVERLAPTX, OVEXON best transcript NM_001172659 "	Circle RNA	chr4	-	hsa_circ_0068914	2269582	2418663	10	4p16.3	NA		circbase	"Salzman2013 ANNOTATED, CDS, coding, INTERNAL, OVCODE, OVERLAPTX, OVEXON best transcript NM_001172659 "	chr4																													6.09131	5.39385
TC0100013042.hg.1	3.04263	2.34567	1.62108	down	hsa_circ_0010148	"Salzman2013 ALT_ACCEPTOR, ALT_DONOR, CDS, coding, downstream_end, intronic, OVCODE, OVERLAPTX, OVEXON, UTR3 best transcript NM_198546 "	Circle RNA	chr1	-	hsa_circ_0010148	16387117	16437424	10	1p36.13	NA		circbase	"Salzman2013 ALT_ACCEPTOR, ALT_DONOR, CDS, coding, downstream_end, intronic, OVCODE, OVERLAPTX, OVEXON, UTR3 best transcript NM_198546 "	chr1																													3.04263	2.34567
TC0300007393.hg.1	3.31626	2.61944	1.62093	down	hsa_circ_0001303	"Memczak2013 ANTISENSE, coding, INTERNAL, intronic best transcript NM_003335 "	Circle RNA	chr3	+	hsa_circ_0001303	49811765	49811846	6		NA		circbase	"Memczak2013 ANTISENSE, coding, INTERNAL, intronic best transcript NM_003335 "	chr3																													3.31626	2.61944
TC1500007929.hg.1	5.40445	4.70782	1.62071	down	hsa_circ_0036419	"Salzman2013 ALT_ACCEPTOR, CDS, coding, INTERNAL, OVCODE, OVEXON, UTR5 best transcript NM_003978 "	Circle RNA	chr15	+	hsa_circ_0036419	76993359	77037332	10	15q24.3	NA		circbase	"Salzman2013 ALT_ACCEPTOR, CDS, coding, INTERNAL, OVCODE, OVEXON, UTR5 best transcript NM_003978 "	chr15																													5.40445	4.70782
TC1900006821.hg.1	5.67679	4.98044	1.62039	down	hsa_circ_0048927	"Salzman2013 ANNOTATED, CDS, coding, OVCODE, OVEXON, UTR5 best transcript NM_005428 "	Circle RNA	chr19	+	hsa_circ_0048927	6772668	6857366	10	19p13.3	NA		circbase	"Salzman2013 ANNOTATED, CDS, coding, OVCODE, OVEXON, UTR5 best transcript NM_005428 "	chr19																													5.67679	4.98044
TC1900007342.hg.1	5.96737	5.2713	1.62009	down	hsa_circ_0050038	"Salzman2013 ANNOTATED, CDS, coding, OVCODE, OVEXON, UTR5 best transcript NM_001161357 "	Circle RNA	chr19	+	hsa_circ_0050038	17747718	17788568	10	19p13.11	NA		circbase	"Salzman2013 ANNOTATED, CDS, coding, OVCODE, OVEXON, UTR5 best transcript NM_001161357 "	chr19																													5.96737	5.2713
TC1600006580.hg.1	5.87823	5.18249	1.61971	down	hsa_circ_0037391	"Salzman2013 ANNOTATED, CDS, coding, OVCODE, OVEXON, UTR3, UTR5 best transcript NM_004209 "	Circle RNA	chr16	+	hsa_circ_0037391	1989660	1994275	10	16p13	NA		circbase	"Salzman2013 ANNOTATED, CDS, coding, OVCODE, OVEXON, UTR3, UTR5 best transcript NM_004209 "	chr16																													5.87823	5.18249
TC0200013552.hg.1	5.43358	4.73788	1.61968	down	hsa_circ_0055718	"Salzman2013 ANNOTATED, CDS, coding, OVCODE, OVEXON, UTR3 best transcript NM_199336 "	Circle RNA	chr2	-	hsa_circ_0055718	97083583	97094882	10	2q11.2	NA		circbase	"Salzman2013 ANNOTATED, CDS, coding, OVCODE, OVEXON, UTR3 best transcript NM_199336 "	chr2																													5.43358	4.73788
TC0100017078.hg.1	6.02469	5.32954	1.61905	down	hsa_circ_0016216	"Salzman2013 ANNOTATED, CDS, coding, OVCODE, OVEXON, UTR3 best transcript NM_001135663 "	Circle RNA	chr1	-	hsa_circ_0016216	205767986	205775482	10	1q32	NA		circbase	"Salzman2013 ANNOTATED, CDS, coding, OVCODE, OVEXON, UTR3 best transcript NM_001135663 "	chr1																													6.02469	5.32954
TC1600006888.hg.1	4.1347	3.44049	1.618	down	hsa_circ_0037816	"Salzman2013 ANNOTATED, CDS, coding, INTERNAL, OVCODE, OVEXON best transcript NM_000246 "	Circle RNA	chr16	+	hsa_circ_0037816	10877198	10932281	10	16p13	NA		circbase	"Salzman2013 ANNOTATED, CDS, coding, INTERNAL, OVCODE, OVEXON best transcript NM_000246 "	chr16																													4.1347	3.44049
TC2100008534.hg.1	4.8787	4.18456	1.61792	down	chr21_47152588_47175366	"circRNA transcript identified by Guo, et al. on chr21 from 47152588-47175366 on Hg19 "	Circle RNA	chr21	+	chr21_47152588_47175366	45732674	45755452	10	21q22.3	NA		circbase	"circRNA transcript identified by Guo, et al. on chr21 from 47152588-47175366 on Hg19 "	chr21																													4.8787	4.18456
TC0900011832.hg.1	5.91261	5.21895	1.61739	down	hsa_circ_0089333	"Salzman2013 ANNOTATED, CDS, coding, OVCODE, OVEXON, UTR3 best transcript NM_021996 "	Circle RNA	chr9	-	hsa_circ_0089333	133152948	133163945	10	9q34.13-q34.3	NA		circbase	"Salzman2013 ANNOTATED, CDS, coding, OVCODE, OVEXON, UTR3 best transcript NM_021996 "	chr9																													5.91261	5.21895
TC1600009951.hg.1	4.93228	4.23936	1.61655	down	hsa_circ_0039002	"Salzman2013 ANNOTATED, CDS, coding, INTERNAL, OVCODE, OVEXON best transcript NM_004608 "	Circle RNA	chr16	-	hsa_circ_0039002	30085793	30091887	10	16p11.2	NA		circbase	"Salzman2013 ANNOTATED, CDS, coding, INTERNAL, OVCODE, OVEXON best transcript NM_004608 "	chr16																													4.93228	4.23936
TC0100015932.hg.1	5.24158	4.54877	1.61643	down	hsa_circ_0014451	"Salzman2013 ANNOTATED, CDS, coding, OVCODE, OVEXON, UTR3, UTR5 best transcript NM_020524 "	Circle RNA	chr1	-	hsa_circ_0014451	154944076	154956123	10	1q21.3	NA		circbase	"Salzman2013 ANNOTATED, CDS, coding, OVCODE, OVEXON, UTR3, UTR5 best transcript NM_020524 "	chr1																													5.24158	4.54877
TC1000009469.hg.1	3.96138	3.26871	1.61627	down	chr10_135269740_135273674	"circRNA transcript identified by Guo, et al. on chr10 from 135269740-135273674 on Hg19 "	Circle RNA	chr10	+	chr10_135269740_135273674	133453928	133523558	10	10q26.3	NA		Guo	"circRNA transcript identified by Guo, et al. on chr10 from 135269740-135273674 on Hg19 "	chr10																													3.96138	3.26871
TC2000009360.hg.1	6.86054	6.16831	1.61577	down	hsa_circ_0001167	"Memczak2013 ALT_ACCEPTOR, ALT_DONOR, coding, INTERNAL, intronic best transcript NM_020820 "	Circle RNA	chr20	-	hsa_circ_0001167	48699977	48700079	6		NA		circbase	"Memczak2013 ALT_ACCEPTOR, ALT_DONOR, coding, INTERNAL, intronic best transcript NM_020820 "	chr20																													6.86054	6.16831
TC1700006522.hg.1	6.32092	5.6295	1.61487	down	hsa_circ_0041325	"Salzman2013 ANNOTATED, CDS, coding, OVCODE, OVERLAPTX, OVEXON, UTR3, UTR5 best transcript NM_152348 "	Circle RNA	chr17	+	hsa_circ_0041325	1716523	1738599	10	17p13.3	NA		circbase	"Salzman2013 ANNOTATED, CDS, coding, OVCODE, OVERLAPTX, OVEXON, UTR3, UTR5 best transcript NM_152348 "	chr17																													6.32092	5.6295
TC0900011597.hg.1	6.1207	5.42983	1.61425	down	hsa_circ_0088699	"Salzman2013 ANNOTATED, CDS, coding, OVCODE, OVEXON, UTR3 best transcript NM_170600 "	Circle RNA	chr9	-	hsa_circ_0088699	127738317	127778769	10	9q34.11	NA		circbase	"Salzman2013 ANNOTATED, CDS, coding, OVCODE, OVEXON, UTR3 best transcript NM_170600 "	chr9																													6.1207	5.42983
TC0100015925.hg.1	4.2609	3.57022	1.61405	down	hsa_circ_0014446	"Salzman2013 ANNOTATED, CDS, coding, INTERNAL, OVCODE, OVEXON best transcript NM_001204087 "	Circle RNA	chr1	-	hsa_circ_0014446	154697455	154870280	10	1q21.3	NA		circbase	"Salzman2013 ANNOTATED, CDS, coding, INTERNAL, OVCODE, OVEXON best transcript NM_001204087 "	chr1																													4.2609	3.57022
TC1100010683.hg.1	2.95791	2.26829	1.61285	down	hsa_circ_0000294	"Memczak2013 ANTISENSE, CDS, coding, INTERNAL, UTR3 best transcript NM_001127457 "	Circle RNA	chr11	-	hsa_circ_0000294	45858745	45883235	6		NA		circbase	"Memczak2013 ANTISENSE, CDS, coding, INTERNAL, UTR3 best transcript NM_001127457 "	chr11																													2.95791	2.26829
TC1900006865.hg.1	6.39225	5.703	1.61245	down	hsa_circ_0049013	"Salzman2013 ANNOTATED, CDS, coding, OVCODE, OVERLAPTX, OVEXON, UTR3 best transcript NM_001195259 "	Circle RNA	chr19	+	hsa_circ_0049013	7916145	7919428	10	19p13.2	NA		circbase	"Salzman2013 ANNOTATED, CDS, coding, OVCODE, OVERLAPTX, OVEXON, UTR3 best transcript NM_001195259 "	chr19																													6.39225	5.703
TC1000007930.hg.1	5.07528	4.38622	1.61223	down	hsa_circ_0018658	"Salzman2013 ANNOTATED, CDS, coding, OVCODE, OVERLAPTX, OVEXON, UTR5 best transcript NM_014431 "	Circle RNA	chr10	+	hsa_circ_0018658	70478808	70568450	10	10q22.1	NA		circbase	"Salzman2013 ANNOTATED, CDS, coding, OVCODE, OVERLAPTX, OVEXON, UTR5 best transcript NM_014431 "	chr10																													5.07528	4.38622
TC0700012013.hg.1	5.1698	4.48082	1.61215	down	hsa_circ_0006271	"Jeck2013 ANNOTATED, CDS, coding, INTERNAL, OVCODE, OVEXON best transcript NM_022574 "	Circle RNA	chr7	-	hsa_circ_0006271	100679507	100689448	10	7q22	NA		circbase	"Jeck2013 ANNOTATED, CDS, coding, INTERNAL, OVCODE, OVEXON best transcript NM_022574 "	chr7																													5.1698	4.48082
TC1700007910.hg.1	5.42742	4.73899	1.61153	down	hsa_circ_0043873	"Salzman2013 ANNOTATED, CDS, coding, INTERNAL, OVCODE, OVERLAPTX, OVEXON best transcript NM_003632 "	Circle RNA	chr17	+	hsa_circ_0043873	42682613	42699993	10	17q21	NA		circbase	"Salzman2013 ANNOTATED, CDS, coding, INTERNAL, OVCODE, OVERLAPTX, OVEXON best transcript NM_003632 "	chr17																													5.42742	4.73899
TC0300008550.hg.1	2.75481	2.06642	1.61148	down	hsa_circ_0066984	"Salzman2013 ANNOTATED, CDS, coding, OVCODE, OVEXON, UTR3, UTR5 best transcript NM_005213 "	Circle RNA	chr3	+	hsa_circ_0066984	122325164	122341972	10	3q21	NA		circbase	"Salzman2013 ANNOTATED, CDS, coding, OVCODE, OVEXON, UTR3, UTR5 best transcript NM_005213 "	chr3																													2.75481	2.06642
TC0500008309.hg.1	5.70194	5.01426	1.61069	down	hsa_circ_0073567	"Salzman2013 ANNOTATED, CDS, coding, INTERNAL, OVCODE, OVEXON best transcript NM_001744 "	Circle RNA	chr5	+	hsa_circ_0073567	111223653	111494886	10	5q21.3	NA		circbase	"Salzman2013 ANNOTATED, CDS, coding, INTERNAL, OVCODE, OVEXON best transcript NM_001744 "	chr5																													5.70194	5.01426
TC1700006642.hg.1	4.41524	3.72757	1.61069	down	hsa_circ_0041593	"Salzman2013 ANNOTATED, CDS, coding, OVCODE, OVEXON, UTR3, UTR5 best transcript NM_003963 "	Circle RNA	chr17	+	hsa_circ_0041593	4771884	4783213	10	17p13.3	NA		circbase	"Salzman2013 ANNOTATED, CDS, coding, OVCODE, OVEXON, UTR3, UTR5 best transcript NM_003963 "	chr17																													4.41524	3.72757
TC0X00009793.hg.1	3.77837	3.09113	1.6102	down	hsa_circ_0090848	"Salzman2013 ANNOTATED, CDS, coding, INTERNAL, OVCODE, OVERLAPTX, OVEXON best transcript NM_002625 "	Circle RNA	chrX	-	hsa_circ_0090848	54932961	54998534	10	Xp11.21	NA		circbase	"Salzman2013 ANNOTATED, CDS, coding, INTERNAL, OVCODE, OVERLAPTX, OVEXON best transcript NM_002625 "	chrX																													3.77837	3.09113
TC0300006582.hg.1	4.51412	3.82782	1.60916	down	hsa_circ_0064271	"Salzman2013 ANNOTATED, CDS, coding, OVCODE, OVEXON, UTR3, UTR5 best transcript NM_014760 "	Circle RNA	chr3	+	hsa_circ_0064271	10248023	10293449	10	3p25.3	NA		circbase	"Salzman2013 ANNOTATED, CDS, coding, OVCODE, OVEXON, UTR3, UTR5 best transcript NM_014760 "	chr3																													4.51412	3.82782
TC1100009616.hg.1	6.28704	5.60116	1.60868	down	hsa_circ_0024925	"Salzman2013 ANNOTATED, CDS, coding, INTERNAL, OVCODE, OVERLAPTX, OVEXON best transcript NM_014384 "	Circle RNA	chr11	+	hsa_circ_0024925	134253495	134265855	10	11q25	NA		circbase	"Salzman2013 ANNOTATED, CDS, coding, INTERNAL, OVCODE, OVERLAPTX, OVEXON best transcript NM_014384 "	chr11																													6.28704	5.60116
TC1700008331.hg.1	4.06548	3.37969	1.60858	down	hsa_circ_0044700	"Salzman2013 ANNOTATED, CDS, coding, INTERNAL, OVCODE, OVEXON best transcript NM_002126 "	Circle RNA	chr17	+	hsa_circ_0044700	55264960	55325065	10	17q22	NA		circbase	"Salzman2013 ANNOTATED, CDS, coding, INTERNAL, OVCODE, OVEXON best transcript NM_002126 "	chr17																													4.06548	3.37969
TC2200008446.hg.1	6.02497	5.33941	1.60833	down	hsa_circ_0062838	"Salzman2013 ALT_ACCEPTOR, CDS, coding, INTERNAL, intronic, OVCODE, OVEXON, UTR5 best transcript NM_004861 "	Circle RNA	chr22	-	hsa_circ_0062838	30554635	30574587	10	22q12.2	NA		circbase	"Salzman2013 ALT_ACCEPTOR, CDS, coding, INTERNAL, intronic, OVCODE, OVEXON, UTR5 best transcript NM_004861 "	chr22																													6.02497	5.33941
TC0300012109.hg.1	3.76486	3.08163	1.60573	down	hsa_circ_0066856	"Salzman2013 ANNOTATED, CDS, coding, INTERNAL, OVCODE, OVEXON best transcript NM_152538 "	Circle RNA	chr3	-	hsa_circ_0066856	118900557	119146068	10	3q13.32	NA		Guo	"Salzman2013 ANNOTATED, CDS, coding, INTERNAL, OVCODE, OVEXON best transcript NM_152538 "	chr3																													3.76486	3.08163
TC0700010760.hg.1	4.90375	4.22052	1.60573	down	hsa_circ_0079880	"Salzman2013 ANNOTATED, CDS, coding, INTERNAL, OVCODE, OVERLAPTX, OVEXON best transcript NM_001206482 "	Circle RNA	chr7	-	hsa_circ_0079880	36852906	37449326	10	7p14.1	NA		circbase	"Salzman2013 ANNOTATED, CDS, coding, INTERNAL, OVCODE, OVERLAPTX, OVEXON best transcript NM_001206482 "	chr7																													4.90375	4.22052
TC1100007472.hg.1	6.89352	6.21097	1.60498	down	hsa_circ_0021958	"Salzman2013 ANNOTATED, CDS, coding, INTERNAL, OVCODE, OVEXON, UTR5 best transcript NM_005693 "	Circle RNA	chr11	+	hsa_circ_0021958	47248300	47269033	10	11p11.2	NA		circbase	"Salzman2013 ANNOTATED, CDS, coding, INTERNAL, OVCODE, OVEXON, UTR5 best transcript NM_005693 "	chr11																													6.89352	6.21097
TC0300013275.hg.1	2.11371	1.43125	1.60487	down	hsa_circ_0068122	"Salzman2013 ANNOTATED, CDS, coding, INTERNAL, OVCODE, OVERLAPTX, OVEXON best transcript NM_016559 "	Circle RNA	chr3	-	hsa_circ_0068122	179794958	180037053	10	3q26.33	NA		circbase	"Salzman2013 ANNOTATED, CDS, coding, INTERNAL, OVCODE, OVERLAPTX, OVEXON best transcript NM_016559 "	chr3																													2.11371	1.43125
TC1100006932.hg.1	4.00232	3.32012	1.60459	down	hsa_circ_0021344	"Salzman2013 ALT_DONOR, CDS, coding, INTERNAL, intronic, OVCODE, OVEXON best transcript NM_001031853 "	Circle RNA	chr11	+	hsa_circ_0021344	15112424	15247208	10	11p15.2	NA		circbase	"Salzman2013 ALT_DONOR, CDS, coding, INTERNAL, intronic, OVCODE, OVEXON best transcript NM_001031853 "	chr11																													4.00232	3.32012
TC0900008499.hg.1	6.18802	5.50641	1.60392	down	hsa_circ_0092321	"Zhang2013 ALT_ACCEPTOR, ALT_DONOR, coding, INTERNAL, intronic best transcript NM_133374 "	Circle RNA	chr9	+	hsa_circ_0092321	114002234	114002533	6		NA		circbase	"Zhang2013 ALT_ACCEPTOR, ALT_DONOR, coding, INTERNAL, intronic best transcript NM_133374 "	chr9																													6.18802	5.50641
TC0800009158.hg.1	4.75726	4.07683	1.60262	down	hsa_circ_0085815	"Salzman2013 ANNOTATED, CDS, coding, OVCODE, OVERLAPTX, OVEXON, UTR3, UTR5 best transcript NM_016647 "	Circle RNA	chr8	+	hsa_circ_0085815	142727203	142736932	10	8q24.3	NA		circbase	"Salzman2013 ANNOTATED, CDS, coding, OVCODE, OVERLAPTX, OVEXON, UTR3, UTR5 best transcript NM_016647 "	chr8																													4.75726	4.07683
TC1700012414.hg.1	5.39298	4.71262	1.60254	down	hsa_circ_0043583	"Salzman2013 ANNOTATED, CDS, coding, OVCODE, OVEXON, UTR3 best transcript NM_002277 "	Circle RNA	chr17	-	hsa_circ_0043583	41393724	41397592	10	17q21.2	NA		circbase	"Salzman2013 ANNOTATED, CDS, coding, OVCODE, OVEXON, UTR3 best transcript NM_002277 "	chr17																													5.39298	4.71262
TC1800007490.hg.1	4.87566	4.19537	1.60247	down	hsa_circ_0047836	"Salzman2013 ALT_ACCEPTOR, CDS, coding, OVCODE, OVERLAPTX, OVEXON, upstream_start, UTR5 best transcript NM_031891 "	Circle RNA	chr18	+	hsa_circ_0047836	61333582	61555773	10	18q21.33	NA		circbase	"Salzman2013 ALT_ACCEPTOR, CDS, coding, OVCODE, OVERLAPTX, OVEXON, upstream_start, UTR5 best transcript NM_031891 "	chr18																													4.87566	4.19537
TC0100018442.hg.1	4.69915	4.019	1.60231	down	hsa_circ_0012637	"Salzman2013 ALT_ACCEPTOR, CDS, coding, INTERNAL, intronic, OVCODE, OVEXON best transcript NM_001031672 "	Circle RNA	chr1	-	hsa_circ_0012637	54172336	54200073	10	1p32.3	NA		circbase	"Salzman2013 ALT_ACCEPTOR, CDS, coding, INTERNAL, intronic, OVCODE, OVEXON best transcript NM_001031672 "	chr1																													4.69915	4.019
TC1100006541.hg.1	7.30955	6.62962	1.60205	down	hsa_circ_0020780	"Salzman2013 ANNOTATED, CDS, coding, OVCODE, OVERLAPTX, OVEXON, UTR3 best transcript NM_001242932 "	Circle RNA	chr11	+	hsa_circ_0020780	1852970	1892267	10	11p15.5	NA		circbase	"Salzman2013 ANNOTATED, CDS, coding, OVCODE, OVERLAPTX, OVEXON, UTR3 best transcript NM_001242932 "	chr11																													7.30955	6.62962
TC1100007978.hg.1	8.73251	8.05262	1.60202	down	hsa_circ_0005681	"Jeck2013 ANTISENSE, CDS, coding, INTERNAL, OVCODE, OVEXON best transcript NM_130803 "	Circle RNA	chr11	+	hsa_circ_0005681	64809804	64809863	6		NA		circbase	"Jeck2013 ANTISENSE, CDS, coding, INTERNAL, OVCODE, OVEXON best transcript NM_130803 "	chr11																													8.73251	8.05262
TC0100017586.hg.1	7.71172	7.03285	1.60089	down	hsa_circ_0016768	"Salzman2013 ANNOTATED, CDS, coding, OVCODE, OVERLAPTX, OVEXON, UTR3 best transcript NM_024319 "	Circle RNA	chr1	-	hsa_circ_0016768	228100726	228105411	10	1q42.13	NA		circbase	"Salzman2013 ANNOTATED, CDS, coding, OVCODE, OVERLAPTX, OVEXON, UTR3 best transcript NM_024319 "	chr1																													7.71172	7.03285
TC2000007681.hg.1	5.57268	4.89517	1.59938	down	hsa_circ_0001169	Memczak2013 INTERGENIC best transcript None	Circle RNA	chr20	+	hsa_circ_0001169	50188358	50188478	6		NA		circbase	Memczak2013 INTERGENIC best transcript None	chr20																													5.57268	4.89517
TC0200007047.hg.1	3.52731	2.84988	1.5993	down	hsa_circ_0053093	"Salzman2013 ANNOTATED, CDS, coding, OVCODE, OVERLAPTX, OVEXON, UTR3, UTR5 best transcript NM_001253723 "	Circle RNA	chr2	+	hsa_circ_0053093	26847747	26950351	10	2p23.3	NA		circbase	"Salzman2013 ANNOTATED, CDS, coding, OVCODE, OVERLAPTX, OVEXON, UTR3, UTR5 best transcript NM_001253723 "	chr2																													3.52731	2.84988
TC0700006543.hg.1	6.38982	5.71267	1.59898	down	hsa_circ_0079154	"Salzman2013 ANNOTATED, CDS, coding, OVCODE, OVERLAPTX, OVEXON, UTR3, UTR5 best transcript NM_198949 "	Circle RNA	chr7	+	hsa_circ_0079154	2242222	2251167	10	7p22	NA		circbase	"Salzman2013 ANNOTATED, CDS, coding, OVCODE, OVERLAPTX, OVEXON, UTR3, UTR5 best transcript NM_198949 "	chr7																													6.38982	5.71267
TC0X00011219.hg.1	5.48907	4.81265	1.59817	down	hsa_circ_0092134	"Salzman2013 ANNOTATED, CDS, coding, OVCODE, OVEXON, UTR3 best transcript NM_020994 "	Circle RNA	chrX	-	hsa_circ_0092134	154651972	154653579	10	Xq28	NA		circbase	"Salzman2013 ANNOTATED, CDS, coding, OVCODE, OVEXON, UTR3 best transcript NM_020994 "	chrX																													5.48907	4.81265
TC1700007913.hg.1	6.8517	6.17662	1.59669	down	hsa_circ_0043899	"Salzman2013 ANNOTATED, CDS, coding, OVCODE, OVEXON, UTR3 best transcript NM_005854 "	Circle RNA	chr17	+	hsa_circ_0043899	42758447	42763042	10	17q12-q21.1	NA		circbase	"Salzman2013 ANNOTATED, CDS, coding, OVCODE, OVEXON, UTR3 best transcript NM_005854 "	chr17																													6.8517	6.17662
TC1100011131.hg.1	10.4305	9.75656	1.59546	down	hsa_circ_0022605	"Salzman2013 ANNOTATED, CDS, coding, OVCODE, OVERLAPTX, OVEXON, UTR3 best transcript NM_001144936 "	Circle RNA	chr11	-	hsa_circ_0022605	63759892	63768775	10	11q13	NA		circbase	"Salzman2013 ANNOTATED, CDS, coding, OVCODE, OVERLAPTX, OVEXON, UTR3 best transcript NM_001144936 "	chr11																													10.4305	9.75656
TC0900011708.hg.1	5.73147	5.05779	1.59513	down	hsa_circ_0089048	"Salzman2013 ALT_ACCEPTOR, CDS, coding, intronic, OVCODE, OVEXON, UTR3 best transcript NM_004878 "	Circle RNA	chr9	-	hsa_circ_0089048	129738331	129753065	10	9q34.3	NA		circbase	"Salzman2013 ALT_ACCEPTOR, CDS, coding, intronic, OVCODE, OVEXON, UTR3 best transcript NM_004878 "	chr9																													5.73147	5.05779
TC0300013826.hg.1	5.06475	4.39114	1.59506	down	hsa_circ_0065519	"Salzman2013 ALT_ACCEPTOR, ALT_DONOR, CDS, coding, INTERNAL, intronic, OVCODE, OVEXON best transcript NM_177938 "	Circle RNA	chr3	+	hsa_circ_0065519	48989886	49007154	10	3p21.31|3p21.3	NA		circbase	"Salzman2013 ALT_ACCEPTOR, ALT_DONOR, CDS, coding, INTERNAL, intronic, OVCODE, OVEXON best transcript NM_177938 "	chr3																													5.06475	4.39114
TC1900007885.hg.1	6.048	5.37469	1.59472	down	hsa_circ_0050656	"Salzman2013 ANNOTATED, CDS, coding, INTERNAL, OVCODE, OVEXON best transcript NM_001172630 "	Circle RNA	chr19	+	hsa_circ_0050656	35774532	35788822	10	19q13.12	NA		circbase	"Salzman2013 ANNOTATED, CDS, coding, INTERNAL, OVCODE, OVEXON best transcript NM_001172630 "	chr19																													6.048	5.37469
TC0300009974.hg.1	3.63935	2.96691	1.59377	down	hsa_circ_0008267	"Jeck2013 ALT_DONOR, downstream_end, ncRNA, OVEXON best transcript NR_003265 "	Circle RNA	chr3	+	hsa_circ_0008267	195658039	195741123	10	3q29	NA		circbase	"Jeck2013 ALT_DONOR, downstream_end, ncRNA, OVEXON best transcript NR_003265 "	chr3																													3.63935	2.96691
TC0600011579.hg.1	4.74455	4.07258	1.59325	down	hsa_circ_0076038	"Salzman2013 ANNOTATED, CDS, coding, INTERNAL, OVCODE, OVEXON best transcript NM_000841 "	Circle RNA	chr6	-	hsa_circ_0076038	34018643	34155622	10	6p21.3	NA		circbase	"Salzman2013 ANNOTATED, CDS, coding, INTERNAL, OVCODE, OVEXON best transcript NM_000841 "	chr6																													4.74455	4.07258
TC0900012067.hg.1	5.77934	5.1083	1.59223	down	hsa_circ_0089693	"Salzman2013 ANNOTATED, CDS, coding, INTERNAL, OVCODE, OVEXON best transcript NM_001098537 "	Circle RNA	chr9	-	hsa_circ_0089693	137459952	137550569	10	9q34.3	NA		circbase	"Salzman2013 ANNOTATED, CDS, coding, INTERNAL, OVCODE, OVEXON best transcript NM_001098537 "	chr9																													5.77934	5.1083
TC0500012514.hg.1	3.45595	2.7851	1.592	down	hsa_circ_0074631	"Salzman2013 ANNOTATED, CDS, coding, OVCODE, OVERLAPTX, OVEXON, UTR3 best transcript NM_001447 "	Circle RNA	chr5	-	hsa_circ_0074631	151504092	151568944	10	5q33.1	NA		circbase	"Salzman2013 ANNOTATED, CDS, coding, OVCODE, OVERLAPTX, OVEXON, UTR3 best transcript NM_001447 "	chr5																													3.45595	2.7851
TC0100007396.hg.1	2.97729	2.30733	1.59103	down	hsa_circ_0010926	"Salzman2013 ANNOTATED, CDS, coding, INTERNAL, OVCODE, OVEXON best transcript NM_016124 "	Circle RNA	chr1	+	hsa_circ_0010926	25272393	25330445	10	1p36.11	NA		circbase	"Salzman2013 ANNOTATED, CDS, coding, INTERNAL, OVCODE, OVEXON best transcript NM_016124 "	chr1																													2.97729	2.30733
TC1100012545.hg.1	4.36162	3.69168	1.59101	down	hsa_circ_0024597	"Salzman2013 ANNOTATED, CDS, coding, OVCODE, OVEXON, UTR3 best transcript NM_012101 "	Circle RNA	chr11	-	hsa_circ_0024597	120111275	120185529	10	11q23.3	NA		circbase	"Salzman2013 ANNOTATED, CDS, coding, OVCODE, OVEXON, UTR3 best transcript NM_012101 "	chr11																													4.36162	3.69168
TC0200010897.hg.1	4.09018	3.42148	1.58964	down	hsa_circ_0058427	"Salzman2013 ANNOTATED, CDS, coding, INTERNAL, OVCODE, OVEXON best transcript NM_152386 "	Circle RNA	chr2	+	hsa_circ_0058427	222424517	222560948	10	2q36.1	NA		circbase	"Salzman2013 ANNOTATED, CDS, coding, INTERNAL, OVCODE, OVEXON best transcript NM_152386 "	chr2																													4.09018	3.42148
TC0500013401.hg.1	3.82755	3.15885	1.58964	down	hsa_circ_0074967	"Salzman2013 ANNOTATED, CDS, coding, INTERNAL, OVCODE, OVEXON best transcript NM_005565 "	Circle RNA	chr5	-	hsa_circ_0074967	170247572	170297818	10	5q35.1	NA		circbase	"Salzman2013 ANNOTATED, CDS, coding, INTERNAL, OVCODE, OVEXON best transcript NM_005565 "	chr5																													3.82755	3.15885
TC2000008828.hg.1	5.22507	4.55748	1.58843	down	hsa_circ_0059741	"Salzman2013 ANNOTATED, CDS, coding, OVCODE, OVERLAPTX, OVEXON, UTR3 best transcript NM_030815 "	Circle RNA	chr20	-	hsa_circ_0059741	31944342	31952092	10	20q11.21	NA		circbase	"Salzman2013 ANNOTATED, CDS, coding, OVCODE, OVERLAPTX, OVEXON, UTR3 best transcript NM_030815 "	chr20																													5.22507	4.55748
TC1100009243.hg.1	5.6833	5.01638	1.58767	down	hsa_circ_0024561	"Salzman2013 ANNOTATED, CDS, coding, INTERNAL, OVCODE, OVEXON, UTR5 best transcript NM_024618 "	Circle RNA	chr11	+	hsa_circ_0024561	119166568	119184016	10	11q23.3	NA		circbase	"Salzman2013 ANNOTATED, CDS, coding, INTERNAL, OVCODE, OVEXON, UTR5 best transcript NM_024618 "	chr11																													5.6833	5.01638
TC2000007091.hg.1	3.63083	2.96411	1.58745	down	hsa_circ_0059738	"Salzman2013 ANNOTATED, CDS, coding, INTERNAL, OVCODE, OVEXON, UTR5 best transcript NM_033118 "	Circle RNA	chr20	+	hsa_circ_0059738	31819308	31834697	10	20q13.31	NA		circbase	"Salzman2013 ANNOTATED, CDS, coding, INTERNAL, OVCODE, OVEXON, UTR5 best transcript NM_033118 "	chr20																													3.63083	2.96411
TC0100013371.hg.1	6.26725	5.60057	1.58742	down	hsa_circ_0010961	"Salzman2013 ANNOTATED, CDS, coding, INTERNAL, OVCODE, OVEXON best transcript NM_000437 "	Circle RNA	chr1	-	hsa_circ_0010961	25959767	25998157	10	1p36	NA		circbase	"Salzman2013 ANNOTATED, CDS, coding, INTERNAL, OVCODE, OVEXON best transcript NM_000437 "	chr1																													6.26725	5.60057
TC0500006436.hg.1	4.39289	3.72655	1.58704	down	hsa_circ_0092371	"Zhang2013 ALT_ACCEPTOR, ALT_DONOR, coding, INTERNAL, intronic best transcript NM_052909 "	Circle RNA	chr5	+	hsa_circ_0092371	173548	173767	6		NA		circbase	"Zhang2013 ALT_ACCEPTOR, ALT_DONOR, coding, INTERNAL, intronic best transcript NM_052909 "	chr5																													4.39289	3.72655
TC2200006577.hg.1	5.8369	5.17133	1.5862	down	hsa_circ_0062197	"Salzman2013 ANNOTATED, INTERNAL, ncRNA, OVEXON best transcript TCONS_l2_00018146 "	Circle RNA	chr22	+	hsa_circ_0062197	18969860	19031377	10	22q11	NA		circbase	"Salzman2013 ANNOTATED, INTERNAL, ncRNA, OVEXON best transcript TCONS_l2_00018146 "	chr22																													5.8369	5.17133
TC0200010640.hg.1	3.89871	3.23322	1.58611	down	hsa_circ_0057996	"Salzman2013 ANNOTATED, CDS, coding, INTERNAL, OVCODE, OVERLAPTX, OVEXON best transcript NM_032504 "	Circle RNA	chr2	+	hsa_circ_0057996	209771993	209999300	10	2q35	NA		circbase	"Salzman2013 ANNOTATED, CDS, coding, INTERNAL, OVCODE, OVERLAPTX, OVEXON best transcript NM_032504 "	chr2																													3.89871	3.23322
TC1700008668.hg.1	4.26739	3.60289	1.58501	down	hsa_circ_0002323	"Jeck2013 ALT_ACCEPTOR, ALT_DONOR, coding, INTERNAL, intronic best transcript NM_002737 "	Circle RNA	chr17	+	hsa_circ_0002323	66691540	66691907	6		NA		circbase	"Jeck2013 ALT_ACCEPTOR, ALT_DONOR, coding, INTERNAL, intronic best transcript NM_002737 "	chr17																													4.26739	3.60289
TC1000008663.hg.1	4.35685	3.69236	1.58501	down	hsa_circ_0019545	"Salzman2013 ANNOTATED, CDS, coding, INTERNAL, OVCODE, OVERLAPTX, OVEXON best transcript NM_017893 "	Circle RNA	chr10	+	hsa_circ_0019545	100969518	100985871	10	10q24.31	NA		circbase	"Salzman2013 ANNOTATED, CDS, coding, INTERNAL, OVCODE, OVERLAPTX, OVEXON best transcript NM_017893 "	chr10																													4.35685	3.69236
TC0800009154.hg.1	5.78411	5.12006	1.58452	down	hsa_circ_0085813	"Salzman2013 ANNOTATED, ncRNA, OVCODE, OVEXON best transcript NR_033343 "	Circle RNA	chr8	+	hsa_circ_0085813	142670308	142682727	10	8q24.2	NA		circbase	"Salzman2013 ANNOTATED, ncRNA, OVCODE, OVEXON best transcript NR_033343 "	chr8																													5.78411	5.12006
TC0100007575.hg.1	5.49417	4.83071	1.58388	down	hsa_circ_0000040	"Memczak2013 ALT_ACCEPTOR, ALT_DONOR, coding, INTERNAL, intronic best transcript NM_001166007 "	Circle RNA	chr1	+	hsa_circ_0000040	28915000	28915140	6		NA		circbase	"Memczak2013 ALT_ACCEPTOR, ALT_DONOR, coding, INTERNAL, intronic best transcript NM_001166007 "	chr1																													5.49417	4.83071
TC1700009597.hg.1	5.42983	4.76642	1.58383	down	hsa_circ_0041746	"Salzman2013 ANNOTATED, CDS, coding, OVCODE, OVEXON, UTR3 best transcript NM_177550 "	Circle RNA	chr17	-	hsa_circ_0041746	6684713	6713567	10	17p13.1	NA		circbase	"Salzman2013 ANNOTATED, CDS, coding, OVCODE, OVEXON, UTR3 best transcript NM_177550 "	chr17																													5.42983	4.76642
TC1600009545.hg.1	5.09265	4.42948	1.58356	down	hsa_circ_0038150	"Salzman2013 ANNOTATED, CDS, coding, INTERNAL, OVCODE, OVEXON best transcript NM_001171 "	Circle RNA	chr16	-	hsa_circ_0038150	16148928	16223522	10	16p13.1	NA		circbase	"Salzman2013 ANNOTATED, CDS, coding, INTERNAL, OVCODE, OVEXON best transcript NM_001171 "	chr16																													5.09265	4.42948
TC1900006882.hg.1	6.72013	6.0571	1.5834	down	hsa_circ_0049039	"Salzman2013 ANNOTATED, CDS, coding, OVCODE, OVEXON, UTR5 best transcript NM_024552 "	Circle RNA	chr19	+	hsa_circ_0049039	8206736	8262421	10	19p13.2	NA		Guo	"Salzman2013 ANNOTATED, CDS, coding, OVCODE, OVEXON, UTR5 best transcript NM_024552 "	chr19																													6.72013	6.0571
TC0900008960.hg.1	3.95429	3.29161	1.58303	down	hsa_circ_0092350	"Zhang2013 ALT_ACCEPTOR, ALT_DONOR, coding, INTERNAL, intronic best transcript NM_003934 "	Circle RNA	chr9	+	hsa_circ_0092350	130615766	130616005	6		NA		circbase	"Zhang2013 ALT_ACCEPTOR, ALT_DONOR, coding, INTERNAL, intronic best transcript NM_003934 "	chr9																													3.95429	3.29161
TC0100013659.hg.1	4.92328	4.26076	1.58284	down	hsa_circ_0011483	"Salzman2013 ANNOTATED, CDS, coding, INTERNAL, OVCODE, OVEXON, UTR3 best transcript NM_052896 "	Circle RNA	chr1	-	hsa_circ_0011483	33513999	34165842	10	1p34.3	NA		circbase	"Salzman2013 ANNOTATED, CDS, coding, INTERNAL, OVCODE, OVEXON, UTR3 best transcript NM_052896 "	chr1																													4.92328	4.26076
TC1500009089.hg.1	6.63924	5.97719	1.58233	down	hsa_circ_0034575	"Salzman2013 ANNOTATED, CDS, coding, INTERNAL, OVCODE, OVEXON best transcript NM_004573 "	Circle RNA	chr15	-	hsa_circ_0034575	40278176	40307973	10	15q15	NA		circbase	"Salzman2013 ANNOTATED, CDS, coding, INTERNAL, OVCODE, OVEXON best transcript NM_004573 "	chr15																													6.63924	5.97719
TC0200015920.hg.1	3.18725	2.52749	1.57983	down	hsa_circ_0058500	"Salzman2013 ANTISENSE, CDS, coding, INTERNAL, intronic, OVCODE, OVERLAPTX, OVEXON best transcript NM_000091 "	Circle RNA	chr2	-	hsa_circ_0058500	227221052	227325201	10	2q36-q37	NA		circbase	"Salzman2013 ANTISENSE, CDS, coding, INTERNAL, intronic, OVCODE, OVERLAPTX, OVEXON best transcript NM_000091 "	chr2																													3.18725	2.52749
TC0800006496.hg.1	4.12588	3.46643	1.57949	down	hsa_circ_0083274	"Salzman2013 ANNOTATED, CDS, coding, INTERNAL, OVCODE, OVEXON best transcript NM_003970 "	Circle RNA	chr8	+	hsa_circ_0083274	2045040	2165552	10	8p23.3	NA		circbase	"Salzman2013 ANNOTATED, CDS, coding, INTERNAL, OVCODE, OVEXON best transcript NM_003970 "	chr8																													4.12588	3.46643
TC1900009116.hg.1	6.97456	6.31514	1.57945	down	hsa_circ_0048114	"Salzman2013 ANNOTATED, CDS, coding, OVCODE, OVEXON, UTR3 best transcript NM_138774 "	Circle RNA	chr19	-	hsa_circ_0048114	896503	913245	10	19p13.3	NA		circbase	"Salzman2013 ANNOTATED, CDS, coding, OVCODE, OVEXON, UTR3 best transcript NM_138774 "	chr19																													6.97456	6.31514
TC0400007500.hg.1	5.67693	5.01859	1.57827	down	hsa_circ_0069722	"Salzman2013 ANNOTATED, CDS, coding, INTERNAL, OVCODE, OVEXON best transcript NM_145263 "	Circle RNA	chr4	+	hsa_circ_0069722	52051331	52097306	10	4q12	NA		circbase	"Salzman2013 ANNOTATED, CDS, coding, INTERNAL, OVCODE, OVEXON best transcript NM_145263 "	chr4																													5.67693	5.01859
TC0600013870.hg.1	3.75836	3.10022	1.57805	down	hsa_circ_0078642	"Salzman2013 ANNOTATED, CDS, coding, INTERNAL, OVCODE, OVERLAPTX, OVEXON best transcript NM_003181 "	Circle RNA	chr6	-	hsa_circ_0078642	166157656	166168700	10	6q27	NA		circbase	"Salzman2013 ANNOTATED, CDS, coding, INTERNAL, OVCODE, OVERLAPTX, OVEXON best transcript NM_003181 "	chr6																													3.75836	3.10022
TC0700008592.hg.1	6.38874	5.73059	1.57805	down	hsa_circ_0081598	"Salzman2013 ALT_ACCEPTOR, CDS, coding, intronic, OVCODE, OVEXON, UTR3 best transcript NM_133457 "	Circle RNA	chr7	+	hsa_circ_0081598	101362820	101559024	10	7q22.1	NA		circbase	"Salzman2013 ALT_ACCEPTOR, CDS, coding, intronic, OVCODE, OVEXON, UTR3 best transcript NM_133457 "	chr7																													6.38874	5.73059
TC0300007065.hg.1	2.97139	2.31414	1.57708	down	hsa_circ_0064855	"Salzman2013 ANNOTATED, CDS, coding, INTERNAL, OVCODE, OVERLAPTX, OVEXON best transcript NM_007335 "	Circle RNA	chr3	+	hsa_circ_0064855	38039205	38124025	10	3p21.3	NA		circbase	"Salzman2013 ANNOTATED, CDS, coding, INTERNAL, OVCODE, OVERLAPTX, OVEXON best transcript NM_007335 "	chr3																													2.97139	2.31414
TC1900012062.hg.1	5.88819	5.23195	1.57597	down	hsa_circ_0052361	"Salzman2013 ANNOTATED, CDS, coding, OVCODE, OVEXON, UTR3 best transcript NM_012254 "	Circle RNA	chr19	-	hsa_circ_0052361	58498333	58512413	10	19q13.43	NA		circbase	"Salzman2013 ANNOTATED, CDS, coding, OVCODE, OVEXON, UTR3 best transcript NM_012254 "	chr19																													5.88819	5.23195
TC0200015508.hg.1	2.01757	1.36134	1.57595	down	chr2_206889066_206889235	"circRNA transcript identified by Guo, et al. on chr2 from 206889066-206889235 on Hg19 "	Circle RNA	chr2	-	chr2_206889066_206889235	206024342	206024511	6		NA		Guo	"circRNA transcript identified by Guo, et al. on chr2 from 206889066-206889235 on Hg19 "	chr2																													2.01757	1.36134
TC0700007262.hg.1	4.90345	4.2477	1.57543	down	hsa_circ_0079911	"Salzman2013 ANNOTATED, CDS, coding, INTERNAL, OVCODE, OVEXON best transcript NM_007252 "	Circle RNA	chr7	+	hsa_circ_0079911	38977998	39493095	10	7p14.1	NA		circbase	"Salzman2013 ANNOTATED, CDS, coding, INTERNAL, OVCODE, OVEXON best transcript NM_007252 "	chr7																													4.90345	4.2477
TC0600008022.hg.1	5.93736	5.28172	1.57531	down	hsa_circ_0076308	"Salzman2013 ALT_DONOR, CDS, coding, downstream_end, OVCODE, OVERLAPTX, OVEXON, UTR3, UTR5 best transcript NM_013397 "	Circle RNA	chr6	+	hsa_circ_0076308	41780349	41790141	10	6p21.1	NA		circbase	"Salzman2013 ALT_DONOR, CDS, coding, downstream_end, OVCODE, OVERLAPTX, OVEXON, UTR3, UTR5 best transcript NM_013397 "	chr6																													5.93736	5.28172
TC0100014617.hg.1	4.00087	3.34573	1.57477	down	hsa_circ_0012960	"Salzman2013 ANNOTATED, CDS, coding, INTERNAL, OVCODE, OVEXON best transcript NM_001130058 "	Circle RNA	chr1	-	hsa_circ_0012960	75202131	75611116	10	1p31.1	NA		circbase	"Salzman2013 ANNOTATED, CDS, coding, INTERNAL, OVCODE, OVEXON best transcript NM_001130058 "	chr1																													4.00087	3.34573
TC1600006578.hg.1	6.56872	5.91377	1.57455	down	hsa_circ_0037388	"Salzman2013 ANNOTATED, CDS, coding, INTERNAL, OVCODE, OVEXON best transcript NM_006453 "	Circle RNA	chr16	+	hsa_circ_0037388	1972037	1982933	10	16p13.3	NA		circbase	"Salzman2013 ANNOTATED, CDS, coding, INTERNAL, OVCODE, OVEXON best transcript NM_006453 "	chr16																													6.56872	5.91377
TC0900011668.hg.1	6.11525	5.46198	1.57272	down	hsa_circ_0001894	"Memczak2013 ANTISENSE, coding, INTERNAL, UTR3 best transcript NM_015354 "	Circle RNA	chr9	-	hsa_circ_0001894	129006825	129006918	6		NA		circbase	"Memczak2013 ANTISENSE, coding, INTERNAL, UTR3 best transcript NM_015354 "	chr9																													6.11525	5.46198
TC1400010690.hg.1	6.5931	5.94002	1.57252	down	hsa_circ_0033432	"Salzman2013 ANNOTATED, CDS, coding, OVCODE, OVERLAPTX, OVEXON, UTR3 best transcript NM_030943 "	Circle RNA	chr14	+	hsa_circ_0033432	102922656	102931192	10	14q32.3	NA		circbase	"Salzman2013 ANNOTATED, CDS, coding, OVCODE, OVERLAPTX, OVEXON, UTR3 best transcript NM_030943 "	chr14																													6.5931	5.94002
TC1600009935.hg.1	4.50086	3.84877	1.57144	down	hsa_circ_0000685	"Memczak2013 ANTISENSE, CDS, coding, INTERNAL best transcript NM_003123 "	Circle RNA	chr16	-	hsa_circ_0000685	29664262	29664369	6		NA		circbase	"Memczak2013 ANTISENSE, CDS, coding, INTERNAL best transcript NM_003123 "	chr16																													4.50086	3.84877
TC0700007541.hg.1	2.57558	1.92358	1.57134	down	chr7_52382921_52391692	"circRNA transcript identified by Guo, et al. on chr7 from 52382921-52391692 on Hg19 "	Circle RNA	chr7	+	chr7_52382921_52391692	52315225	52323996	6		NA		circbase	"circRNA transcript identified by Guo, et al. on chr7 from 52382921-52391692 on Hg19 "	chr7																													2.57558	1.92358
TC1600011312.hg.1	3.22409	2.57264	1.57074	down	hsa_circ_0037138	"Salzman2013 ANNOTATED, CDS, coding, OVCODE, OVEXON, UTR3 best transcript NM_005332 "	Circle RNA	chr16	+	hsa_circ_0037138	152687	154505	10	16p13.3	NA		circbase	"Salzman2013 ANNOTATED, CDS, coding, OVCODE, OVEXON, UTR3 best transcript NM_005332 "	chr16																													3.22409	2.57264
TC0800012066.hg.1	4.96298	4.31225	1.56996	down	hsa_circ_0004423	"Jeck2013, Salzman2013 ANNOTATED, CDS, coding, INTERNAL, OVCODE, OVEXON best transcript NM_145003 "	Circle RNA	chr8	-	hsa_circ_0004423	142212080	142403249	10	8q24.3	NA		circbase	"Jeck2013, Salzman2013 ANNOTATED, CDS, coding, INTERNAL, OVCODE, OVEXON best transcript NM_145003 "	chr8																													4.96298	4.31225
TC0800011173.hg.1	2.67993	2.02971	1.5694	down	hsa_circ_0001816	"Memczak2013 ANTISENSE, coding, INTERNAL, intronic best transcript NM_014754 "	Circle RNA	chr8	-	hsa_circ_0001816	96292635	96292883	6		NA		circbase	"Memczak2013 ANTISENSE, coding, INTERNAL, intronic best transcript NM_014754 "	chr8																													2.67993	2.02971
TC1600010914.hg.1	4.82806	4.17828	1.56893	down	hsa_circ_0040560	"Salzman2013 ANNOTATED, CDS, coding, INTERNAL, OVCODE, OVEXON best transcript NM_199355 "	Circle RNA	chr16	-	hsa_circ_0040560	77247813	77435114	10	16q23	NA		circbase	"Salzman2013 ANNOTATED, CDS, coding, INTERNAL, OVCODE, OVEXON best transcript NM_199355 "	chr16																													4.82806	4.17828
TC1600010987.hg.1	3.24426	2.59476	1.56863	down	hsa_circ_0000718	"Memczak2013 ANTISENSE, coding, INTERNAL, intronic best transcript NM_198390 "	Circle RNA	chr16	-	hsa_circ_0000718	81521746	81521887	6		NA		circbase	"Memczak2013 ANTISENSE, coding, INTERNAL, intronic best transcript NM_198390 "	chr16																													3.24426	2.59476
TC1900011757.hg.1	6.17278	5.52341	1.56848	down	hsa_circ_0051381	"Salzman2013 ANNOTATED, CDS, coding, INTERNAL, OVCODE, OVERLAPTX, OVEXON best transcript NM_020219 "	Circle RNA	chr19	+	hsa_circ_0051381	44671452	44684359	10	19q13.31	NA		circbase	"Salzman2013 ANNOTATED, CDS, coding, INTERNAL, OVCODE, OVERLAPTX, OVEXON best transcript NM_020219 "	chr19																													6.17278	5.52341
TC1700008578.hg.1	3.23491	2.58595	1.56805	down	hsa_circ_0045262	"Salzman2013 ANNOTATED, INTERNAL, ncRNA, OVEXON best transcript NR_002947 "	Circle RNA	chr17	+	hsa_circ_0045262	63849292	63864379	10	17q23.3	NA		circbase	"Salzman2013 ANNOTATED, INTERNAL, ncRNA, OVEXON best transcript NR_002947 "	chr17																													3.23491	2.58595
TC0300008536.hg.1	3.92629	3.27811	1.56719	down	hsa_circ_0066970	"Salzman2013 ANNOTATED, CDS, coding, INTERNAL, OVCODE, OVEXON best transcript NM_018456 "	Circle RNA	chr3	+	hsa_circ_0066970	121835183	121886526	10	3q13.33	NA		circbase	"Salzman2013 ANNOTATED, CDS, coding, INTERNAL, OVCODE, OVEXON best transcript NM_018456 "	chr3																													3.92629	3.27811
TC2000007138.hg.1	3.40308	2.75535	1.56671	down	hsa_circ_0059812	"Salzman2013 ANNOTATED, CDS, coding, OVCODE, OVEXON, UTR5 best transcript NM_025227 "	Circle RNA	chr20	+	hsa_circ_0059812	33007578	33023709	10	20q11.21	NA		circbase	"Salzman2013 ANNOTATED, CDS, coding, OVCODE, OVEXON, UTR5 best transcript NM_025227 "	chr20																													3.40308	2.75535
TC0100018322.hg.1	6.23167	5.58447	1.56613	down	hsa_circ_0015397	"Salzman2013 ANNOTATED, ncRNA, OVEXON best transcript NR_033186 "	Circle RNA	chr1	+	hsa_circ_0015397	178542752	178548889	10	1q25.2	NA		circbase	"Salzman2013 ANNOTATED, ncRNA, OVEXON best transcript NR_033186 "	chr1																													6.23167	5.58447
TC1400009151.hg.1	3.07549	2.42829	1.56613	down	hsa_circ_0031892	"Salzman2013 ANNOTATED, CDS, coding, INTERNAL, OVCODE, OVEXON best transcript NM_015163 "	Circle RNA	chr14	-	hsa_circ_0031892	50975262	51096061	10	14q22.1	NA		circbase	"Salzman2013 ANNOTATED, CDS, coding, INTERNAL, OVCODE, OVEXON best transcript NM_015163 "	chr14																													3.07549	2.42829
TC2200008570.hg.1	6.43247	5.78647	1.56482	down	hsa_circ_0001223	"Memczak2013 ANTISENSE, coding, INTERNAL, UTR3 best transcript NM_014310 "	Circle RNA	chr22	-	hsa_circ_0001223	35552661	35552854	6		NA		circbase	"Memczak2013 ANTISENSE, coding, INTERNAL, UTR3 best transcript NM_014310 "	chr22																													6.43247	5.78647
TC0100008061.hg.1	7.63667	6.99091	1.56456	down	hsa_circ_0012032	"Salzman2013 ALT_DONOR, CDS, coding, intronic, OVCODE, OVERLAPTX, OVEXON, UTR5 best transcript NM_015284 "	Circle RNA	chr1	+	hsa_circ_0012032	43389882	43456995	10	1p34.2	NA		circbase	"Salzman2013 ALT_DONOR, CDS, coding, intronic, OVCODE, OVERLAPTX, OVEXON, UTR5 best transcript NM_015284 "	chr1																													7.63667	6.99091
TC1900011830.hg.1	4.92729	4.28205	1.564	down	hsa_circ_0052358	"Salzman2013 ANNOTATED, CDS, coding, INTERNAL, OVCODE, OVERLAPTX, OVEXON best transcript NM_017908 "	Circle RNA	chr19	+	hsa_circ_0052358	58476146	58489533	10	19q13.43	NA		circbase	"Salzman2013 ANNOTATED, CDS, coding, INTERNAL, OVCODE, OVERLAPTX, OVEXON best transcript NM_017908 "	chr19																													4.92729	4.28205
TC1100008392.hg.1	6.94586	6.30069	1.56393	down	hsa_circ_0023499	"Salzman2013 ANNOTATED, CDS, coding, OVCODE, OVEXON, UTR3 best transcript NM_021200 "	Circle RNA	chr11	+	hsa_circ_0023499	73646178	73662819	10	11q13.5-q14.1	NA		circbase	"Salzman2013 ANNOTATED, CDS, coding, OVCODE, OVEXON, UTR3 best transcript NM_021200 "	chr11																													6.94586	6.30069
TC1400010726.hg.1	4.95861	4.31372	1.56361	down	hsa_circ_0031399	"Salzman2013 ANNOTATED, CDS, coding, OVCODE, OVEXON, UTR3 best transcript NM_001198568 "	Circle RNA	chr14	-	hsa_circ_0031399	24318349	24335093	10	14q12	NA		circbase	"Salzman2013 ANNOTATED, CDS, coding, OVCODE, OVEXON, UTR3 best transcript NM_001198568 "	chr14																													4.95861	4.31372
TC0100018302.hg.1	6.20156	5.55671	1.56358	down	hsa_circ_0014483	"Salzman2013 ANNOTATED, CDS, coding, OVCODE, OVEXON, UTR3 best transcript NM_005227 "	Circle RNA	chr1	+	hsa_circ_0014483	155063731	155069553	10	1q21-q22	NA		circbase	"Salzman2013 ANNOTATED, CDS, coding, OVCODE, OVEXON, UTR3 best transcript NM_005227 "	chr1																													6.20156	5.55671
TC0100013699.hg.1	5.76337	5.11891	1.56316	down	hsa_circ_0011582	"Salzman2013 ANNOTATED, CDS, coding, OVCODE, OVEXON, UTR3, UTR5 best transcript NM_152374 "	Circle RNA	chr1	-	hsa_circ_0011582	35713875	35719472	10	1p34.3	NA		circbase	"Salzman2013 ANNOTATED, CDS, coding, OVCODE, OVEXON, UTR3, UTR5 best transcript NM_152374 "	chr1																													5.76337	5.11891
TC1900011571.hg.1	6.24762	5.60368	1.56259	down	chr19_58057824_58064090	"circRNA transcript identified by Guo, et al. on chr19 from 58057824-58064090 on Hg19 "	Circle RNA	chr19	-	chr19_58057824_58064090	57535257	57559863	10	19q13.43	NA		Guo	"circRNA transcript identified by Guo, et al. on chr19 from 58057824-58064090 on Hg19 "	chr19																													6.24762	5.60368
TC1400008427.hg.1	4.28752	3.64417	1.56195	down	hsa_circ_0033532	"Salzman2013 ANNOTATED, CDS, coding, OVCODE, OVEXON, UTR3 best transcript NM_015656 "	Circle RNA	chr14	+	hsa_circ_0033532	104138723	104180898	10	14q32.33	NA		circbase	"Salzman2013 ANNOTATED, CDS, coding, OVCODE, OVEXON, UTR3 best transcript NM_015656 "	chr14																													4.28752	3.64417
TC1100012203.hg.1	2.12198	1.47891	1.56164	down	hsa_circ_0000355	Memczak2013 INTERGENIC best transcript None	Circle RNA	chr11	-	hsa_circ_0000355	107248512	107276262	10		NA		circbase	Memczak2013 INTERGENIC best transcript None	chr11																													2.12198	1.47891
TC1000009067.hg.1	5.523	4.88041	1.56113	down	hsa_circ_0020177	"Salzman2013 ANNOTATED, CDS, coding, INTERNAL, OVCODE, OVEXON best transcript NM_005308 "	Circle RNA	chr10	+	hsa_circ_0020177	119207589	119459742	10	10q26.11	NA		circbase	"Salzman2013 ANNOTATED, CDS, coding, INTERNAL, OVCODE, OVEXON best transcript NM_005308 "	chr10																													5.523	4.88041
TC0700013027.hg.1	6.08905	5.44833	1.5591	down	hsa_circ_0082895	"Salzman2013 ANNOTATED, CDS, coding, OVCODE, OVERLAPTX, OVEXON, UTR3 best transcript NM_002889 "	Circle RNA	chr7	-	hsa_circ_0082895	150338317	150341674	10	7q36.1	NA		circbase	"Salzman2013 ANNOTATED, CDS, coding, OVCODE, OVERLAPTX, OVEXON, UTR3 best transcript NM_002889 "	chr7																													6.08905	5.44833
TC0400006742.hg.1	6.77486	6.13416	1.55908	down	hsa_circ_0069154	"Salzman2013 ANNOTATED, CDS, coding, INTERNAL, OVCODE, OVEXON best transcript NM_018986 "	Circle RNA	chr4	+	hsa_circ_0069154	8182072	8241803	10	4p16.1	NA		circbase	"Salzman2013 ANNOTATED, CDS, coding, INTERNAL, OVCODE, OVEXON best transcript NM_018986 "	chr4																													6.77486	6.13416
TC1100008477.hg.1	4.80185	4.1616	1.55859	down	hsa_circ_0023631	"Salzman2013 ALT_DONOR, CDS, coding, downstream_end, OVCODE, OVERLAPTX, OVEXON, UTR3, UTR5 best transcript NM_032564 "	Circle RNA	chr11	+	hsa_circ_0023631	75759512	75801536	10	11q13.5	NA		circbase	"Salzman2013 ALT_DONOR, CDS, coding, downstream_end, OVCODE, OVERLAPTX, OVEXON, UTR3, UTR5 best transcript NM_032564 "	chr11																													4.80185	4.1616
TC1600006788.hg.1	4.76266	4.123	1.55797	down	hsa_circ_0000668	"Memczak2013 ALT_ACCEPTOR, ALT_DONOR, coding, INTERNAL, intronic best transcript NM_001142333 "	Circle RNA	chr16	+	hsa_circ_0000668	6431519	6431648	6		NA		circbase	"Memczak2013 ALT_ACCEPTOR, ALT_DONOR, coding, INTERNAL, intronic best transcript NM_001142333 "	chr16																													4.76266	4.123
TC0500012286.hg.1	6.34533	5.70573	1.5579	down	hsa_circ_0074340	"Salzman2013 ANNOTATED, CDS, coding, INTERNAL, OVCODE, OVEXON best transcript NM_022481 "	Circle RNA	chr5	-	hsa_circ_0074340	141653401	141682233	10	5q31.3	NA		circbase	"Salzman2013 ANNOTATED, CDS, coding, INTERNAL, OVCODE, OVEXON best transcript NM_022481 "	chr5																													6.34533	5.70573
TC1900010622.hg.1	5.24896	4.60946	1.55779	down	hsa_circ_0050922	"Salzman2013 ANNOTATED, CDS, coding, OVCODE, OVEXON, UTR3 best transcript NM_002307 "	Circle RNA	chr19	-	hsa_circ_0050922	38770968	38773517	10	19q13.2	NA		Guo	"Salzman2013 ANNOTATED, CDS, coding, OVCODE, OVEXON, UTR3 best transcript NM_002307 "	chr19																													5.24896	4.60946
TC1400008637.hg.1	5.63224	4.99298	1.55753	down	hsa_circ_0031207	"Salzman2013 ALT_ACCEPTOR, CDS, coding, intronic, OVCODE, OVERLAPTX, OVEXON, UTR3 best transcript NM_005407 "	Circle RNA	chr14	-	hsa_circ_0031207	21521081	21537216	10	14q11.1-q12	NA		circbase	"Salzman2013 ALT_ACCEPTOR, CDS, coding, intronic, OVCODE, OVERLAPTX, OVEXON, UTR3 best transcript NM_005407 "	chr14																													5.63224	4.99298
TC0300011220.hg.1	3.48124	2.84206	1.55745	down	hsa_circ_0066192	"Salzman2013 ANNOTATED, CDS, coding, OVCODE, OVERLAPTX, OVEXON, UTR3 best transcript NM_018397 "	Circle RNA	chr3	-	hsa_circ_0066192	53812335	53846393	10	3p21.1	NA		circbase	"Salzman2013 ANNOTATED, CDS, coding, OVCODE, OVERLAPTX, OVEXON, UTR3 best transcript NM_018397 "	chr3																													3.48124	2.84206
TC1600009486.hg.1	3.6078	2.96906	1.55697	down	hsa_circ_0037986	"Salzman2013 ANNOTATED, CDS, coding, INTERNAL, OVCODE, OVEXON best transcript NM_003561 "	Circle RNA	chr16	-	hsa_circ_0037986	14672545	14694669	10	16p13.1-p12	NA		circbase	"Salzman2013 ANNOTATED, CDS, coding, INTERNAL, OVCODE, OVEXON best transcript NM_003561 "	chr16																													3.6078	2.96906
TC0200016571.hg.1	6.06382	5.4251	1.55695	down	hsa_circ_0057195	"Salzman2013 ANNOTATED, CDS, coding, INTERNAL, OVCODE, OVEXON best transcript NM_001201480 "	Circle RNA	chr2	+	hsa_circ_0057195	178194481	178402897	10	2q32.1	NA		circbase	"Salzman2013 ANNOTATED, CDS, coding, INTERNAL, OVCODE, OVEXON best transcript NM_001201480 "	chr2																													6.06382	5.4251
TC1100011310.hg.1	6.01796	5.38084	1.55523	down	hsa_circ_0000331	"Memczak2013 ALT_ACCEPTOR, ALT_DONOR, coding, INTERNAL, intronic best transcript NM_022172 "	Circle RNA	chr11	-	hsa_circ_0000331	66848233	66958376	10	11q13.4-q13.5	NA		circbase	"Memczak2013 ALT_ACCEPTOR, ALT_DONOR, coding, INTERNAL, intronic best transcript NM_022172 "	chr11																													6.01796	5.38084
TC1900008856.hg.1	7.23244	6.59542	1.55512	down	hsa_circ_0052155	"Salzman2013 ANNOTATED, CDS, coding, INTERNAL, OVCODE, OVERLAPTX, OVEXON best transcript NM_001201461 "	Circle RNA	chr19	+	hsa_circ_0052155	54415219	54436900	10	19q13.4	NA		circbase	"Salzman2013 ANNOTATED, CDS, coding, INTERNAL, OVCODE, OVERLAPTX, OVEXON best transcript NM_001201461 "	chr19																													7.23244	6.59542
TC1200009459.hg.1	7.07085	6.43424	1.55467	down	hsa_circ_0029450	"Salzman2013 ANNOTATED, CDS, coding, OVCODE, OVEXON, UTR3 best transcript NM_025215 "	Circle RNA	chr12	+	hsa_circ_0029450	131929200	131945896	10	12q24.33	NA		circbase	"Salzman2013 ANNOTATED, CDS, coding, OVCODE, OVEXON, UTR3 best transcript NM_025215 "	chr12																													7.07085	6.43424
TC0500012670.hg.1	2.10632	1.46974	1.55464	down	chr5_160757889_160763776	"circRNA transcript identified by Guo, et al. on chr5 from 160757889-160763776 on Hg19 "	Circle RNA	chr5	-	chr5_160757889_160763776	161288429	161549044	10	5q34	NA		circbase	"circRNA transcript identified by Guo, et al. on chr5 from 160757889-160763776 on Hg19 "	chr5																													2.10632	1.46974
TC0200013108.hg.1	5.98431	5.348	1.55435	down	hsa_circ_0055336	"Salzman2013 ANNOTATED, CDS, coding, OVCODE, OVERLAPTX, OVEXON, UTR3 best transcript NM_001009812 "	Circle RNA	chr2	-	hsa_circ_0055336	74497517	74503316	10	2p13.1	NA		circbase	"Salzman2013 ANNOTATED, CDS, coding, OVCODE, OVERLAPTX, OVEXON, UTR3 best transcript NM_001009812 "	chr2																													5.98431	5.348
TC0100011587.hg.1	4.50126	3.86507	1.55422	down	hsa_circ_0007131	"Jeck2013 ANNOTATED, CDS, coding, INTERNAL, OVCODE, OVEXON best transcript NM_001017424 "	Circle RNA	chr1	+	hsa_circ_0007131	215005542	215237093	10	1q41	NA		circbase	"Jeck2013 ANNOTATED, CDS, coding, INTERNAL, OVCODE, OVEXON best transcript NM_001017424 "	chr1																													4.50126	3.86507
TC0200009930.hg.1	5.64069	5.00457	1.55415	down	hsa_circ_0057010	"Salzman2013 ANNOTATED, CDS, coding, OVCODE, OVEXON, UTR5 best transcript NM_001003845 "	Circle RNA	chr2	+	hsa_circ_0057010	170715347	170718078	10	2q31.1	NA		circbase	"Salzman2013 ANNOTATED, CDS, coding, OVCODE, OVEXON, UTR5 best transcript NM_001003845 "	chr2																													5.64069	5.00457
TC0100013974.hg.1	7.01988	6.3838	1.5541	down	hsa_circ_0000066	"Memczak2013 ANTISENSE, coding, INTERNAL, intronic best transcript NM_018150 "	Circle RNA	chr1	-	hsa_circ_0000066	44424639	44424770	6		NA		circbase	"Memczak2013 ANTISENSE, coding, INTERNAL, intronic best transcript NM_018150 "	chr1																													7.01988	6.3838
TC1500010247.hg.1	5.12763	4.49195	1.55367	down	hsa_circ_0036581	"Salzman2013 ANNOTATED, ncRNA, OVEXON best transcript NR_036446 "	Circle RNA	chr15	-	hsa_circ_0036581	82725873	82739780	10	15q25.2	NA		Guo	"Salzman2013 ANNOTATED, ncRNA, OVEXON best transcript NR_036446 "	chr15																													5.12763	4.49195
TC1100008557.hg.1	6.31894	5.68485	1.55196	down	hsa_circ_0023792	"Salzman2013 ANNOTATED, CDS, coding, INTERNAL, OVCODE, OVEXON best transcript NM_020798 "	Circle RNA	chr11	+	hsa_circ_0023792	78188812	78214711	10	11q14.1	NA		circbase	"Salzman2013 ANNOTATED, CDS, coding, INTERNAL, OVCODE, OVEXON best transcript NM_020798 "	chr11																													6.31894	5.68485
TC0900009077.hg.1	3.16854	2.53563	1.5507	down	hsa_circ_0089372	"Salzman2013 ANNOTATED, CDS, coding, INTERNAL, OVCODE, OVEXON best transcript NM_139025 "	Circle RNA	chr9	+	hsa_circ_0089372	133414339	133459403	10	9q34	NA		circbase	"Salzman2013 ANNOTATED, CDS, coding, INTERNAL, OVCODE, OVEXON best transcript NM_139025 "	chr9																													3.16854	2.53563
TC1900007176.hg.1	7.47929	6.84707	1.54994	down	hsa_circ_0008950	"Jeck2013, Salzman2013 ANNOTATED, CDS, coding, INTERNAL, OVCODE, OVEXON best transcript NM_002741 "	Circle RNA	chr19	+	hsa_circ_0008950	14433053	14471867	10	19p13.12	NA		circbase	"Jeck2013, Salzman2013 ANNOTATED, CDS, coding, INTERNAL, OVCODE, OVEXON best transcript NM_002741 "	chr19																													7.47929	6.84707
TC1900008111.hg.1	5.85872	5.22737	1.54902	down	hsa_circ_0051094	"Salzman2013 ALT_DONOR, CDS, coding, INTERNAL, intronic, OVCODE, OVEXON best transcript NM_020971 "	Circle RNA	chr19	+	hsa_circ_0051094	40466241	40576464	10	19q13.13	NA		circbase	"Salzman2013 ALT_DONOR, CDS, coding, INTERNAL, intronic, OVCODE, OVEXON best transcript NM_020971 "	chr19																													5.85872	5.22737
TC0900011370.hg.1	4.52239	3.89173	1.54827	down	hsa_circ_0088276	"Salzman2013 ANNOTATED, CDS, coding, INTERNAL, OVCODE, OVERLAPTX, OVEXON, UTR5 best transcript NM_014618 "	Circle RNA	chr9	-	hsa_circ_0088276	119153458	119369467	10	9q32-q33	NA		circbase	"Salzman2013 ANNOTATED, CDS, coding, INTERNAL, OVCODE, OVERLAPTX, OVEXON, UTR5 best transcript NM_014618 "	chr9																													4.52239	3.89173
TC0700006651.hg.1	5.90677	5.27737	1.54691	down	hsa_circ_0079394	"Salzman2013 ANNOTATED, CDS, coding, OVCODE, OVEXON, UTR3 best transcript NM_017560 "	Circle RNA	chr7	+	hsa_circ_0079394	6615617	6624290	10	7p22.1	NA		circbase	"Salzman2013 ANNOTATED, CDS, coding, OVCODE, OVEXON, UTR3 best transcript NM_017560 "	chr7																													5.90677	5.27737
TC1900009104.hg.1	6.56638	5.93781	1.54603	down	hsa_circ_0000863	"Memczak2013 ALT_ACCEPTOR, ALT_DONOR, CDS, coding, INTERNAL best transcript NM_214710 "	Circle RNA	chr19	-	hsa_circ_0000863	685521	695498	10	19p13.3	NA		circbase	"Memczak2013 ALT_ACCEPTOR, ALT_DONOR, CDS, coding, INTERNAL best transcript NM_214710 "	chr19																													6.56638	5.93781
TC1100010746.hg.1	5.92128	5.29352	1.54516	down	hsa_circ_0000305	"Memczak2013 ALT_ACCEPTOR, ALT_DONOR, coding, INTERNAL, intronic best transcript NM_001172639 "	Circle RNA	chr11	-	hsa_circ_0000305	47518898	47519936	6		NA		circbase	"Memczak2013 ALT_ACCEPTOR, ALT_DONOR, coding, INTERNAL, intronic best transcript NM_001172639 "	chr11																													5.92128	5.29352
TC1900009164.hg.1	6.21408	5.58642	1.54506	down	hsa_circ_0048256	"Salzman2013 ANNOTATED, CDS, coding, INTERNAL, OVCODE, OVEXON best transcript NM_017573 "	Circle RNA	chr19	-	hsa_circ_0048256	1481428	1490752	10	19p13.3	NA		circbase	"Salzman2013 ANNOTATED, CDS, coding, INTERNAL, OVCODE, OVEXON best transcript NM_017573 "	chr19																													6.21408	5.58642
TC1700007754.hg.1	5.68961	5.06315	1.54377	down	hsa_circ_0043455	"Salzman2013 ANNOTATED, CDS, coding, OVCODE, OVEXON, UTR3 best transcript NM_002686 "	Circle RNA	chr17	+	hsa_circ_0043455	39667981	39670475	10	17q12	NA		circbase	"Salzman2013 ANNOTATED, CDS, coding, OVCODE, OVEXON, UTR3 best transcript NM_002686 "	chr17																													5.68961	5.06315
TC1400010725.hg.1	4.80339	4.17739	1.54328	down	hsa_circ_0007326	"Jeck2013 ANNOTATED, CDS, coding, INTERNAL, OVCODE, OVEXON best transcript NM_014169 "	Circle RNA	chr14	-	hsa_circ_0007326	24209581	24232454	10	14q12	NA		circbase	"Jeck2013 ANNOTATED, CDS, coding, INTERNAL, OVCODE, OVEXON best transcript NM_014169 "	chr14																													4.80339	4.17739
TC0300008991.hg.1	4.50794	3.88197	1.54324	down	hsa_circ_0067573	"Salzman2013 ANNOTATED, CDS, coding, OVCODE, OVERLAPTX, OVEXON, UTR3, UTR5 best transcript NM_080862 "	Circle RNA	chr3	+	hsa_circ_0067573	141051402	141148611	10	3q23	NA		circbase	"Salzman2013 ANNOTATED, CDS, coding, OVCODE, OVERLAPTX, OVEXON, UTR3, UTR5 best transcript NM_080862 "	chr3																													4.50794	3.88197
TC0900011390.hg.1	2.9789	2.35327	1.54289	down	chr9_123632934_123636251	"circRNA transcript identified by Guo, et al. on chr9 from 123632934-123636251 on Hg19 "	Circle RNA	chr9	-	chr9_123632934_123636251	120870656	120873973	6		NA		circbase	"circRNA transcript identified by Guo, et al. on chr9 from 123632934-123636251 on Hg19 "	chr9																													2.9789	2.35327
TC1900011253.hg.1	7.18242	6.55681	1.54286	down	hsa_circ_0052047	"Salzman2013 ANNOTATED, CDS, coding, OVCODE, OVEXON, UTR3, UTR5 best transcript NM_001193623 "	Circle RNA	chr19	-	hsa_circ_0052047	51388289	51390574	10	19q13.41	NA		circbase	"Salzman2013 ANNOTATED, CDS, coding, OVCODE, OVEXON, UTR3, UTR5 best transcript NM_001193623 "	chr19																													7.18242	6.55681
TC0600009072.hg.1	4.42267	3.79721	1.5427	down	chr6_109080620_109081606	"circRNA transcript identified by Guo, et al. on chr6 from 109080620-109081606 on Hg19 "	Circle RNA	chr6	+	chr6_109080620_109081606	108751654	108769942	10	6q21	NA		circbase	"circRNA transcript identified by Guo, et al. on chr6 from 109080620-109081606 on Hg19 "	chr6																													4.42267	3.79721
TC0800006758.hg.1	5.15429	4.52895	1.54257	down	hsa_circ_0083342	"Salzman2013 ANNOTATED, CDS, coding, OVCODE, OVEXON, UTR3, UTR5 best transcript NM_145043 "	Circle RNA	chr8	+	hsa_circ_0083342	11769639	11787346	10	8p23.1	NA		circbase	"Salzman2013 ANNOTATED, CDS, coding, OVCODE, OVEXON, UTR3, UTR5 best transcript NM_145043 "	chr8																													5.15429	4.52895
TC0100011153.hg.1	5.31737	4.69284	1.54171	down	hsa_circ_0015853	"Salzman2013 ANNOTATED, CDS, coding, OVCODE, OVEXON, UTR3, UTR5 best transcript NM_001142569 "	Circle RNA	chr1	+	hsa_circ_0015853	200891048	200915736	10	1q32.1	NA		circbase	"Salzman2013 ANNOTATED, CDS, coding, OVCODE, OVEXON, UTR3, UTR5 best transcript NM_001142569 "	chr1																													5.31737	4.69284
TC0300011309.hg.1	4.22215	3.59795	1.54136	down	hsa_circ_0066395	"Salzman2013 ANNOTATED, CDS, coding, INTERNAL, OVCODE, OVEXON best transcript NM_003500 "	Circle RNA	chr3	-	hsa_circ_0066395	58505136	58537319	10	3p14.3	NA		circbase	"Salzman2013 ANNOTATED, CDS, coding, INTERNAL, OVCODE, OVEXON best transcript NM_003500 "	chr3																													4.22215	3.59795
TC1200009148.hg.1	4.84795	4.22437	1.54069	down	hsa_circ_0028939	"Salzman2013 ANNOTATED, CDS, coding, INTERNAL, OVCODE, OVEXON best transcript NM_000545 "	Circle RNA	chr12	+	hsa_circ_0028939	120978543	121002512	10	12q24.2	NA		circbase	"Salzman2013 ANNOTATED, CDS, coding, INTERNAL, OVCODE, OVEXON best transcript NM_000545 "	chr12																													4.84795	4.22437
TC0100007641.hg.1	5.76638	5.14289	1.5406	down	hsa_circ_0000046	Memczak2013 INTERGENIC best transcript None	Circle RNA	chr1	+	hsa_circ_0000046	31500085	31540885	10	1p35.2	NA		circbase	Memczak2013 INTERGENIC best transcript None	chr1																													5.76638	5.14289
TC0900011501.hg.1	3.83902	3.2156	1.54052	down	hsa_circ_0088506	"Salzman2013 ANNOTATED, CDS, coding, INTERNAL, OVCODE, OVEXON best transcript NM_033334 "	Circle RNA	chr9	-	hsa_circ_0088506	124517275	124771310	10	9q33.3	NA		Guo	"Salzman2013 ANNOTATED, CDS, coding, INTERNAL, OVCODE, OVEXON best transcript NM_033334 "	chr9																													3.83902	3.2156
TC1100007463.hg.1	4.57433	3.95292	1.53837	down	hsa_circ_0021892	"Salzman2013 ANNOTATED, CDS, coding, INTERNAL, OVCODE, OVEXON best transcript NM_000506 "	Circle RNA	chr11	+	hsa_circ_0021892	46719166	46739508	10	11p11	NA		circbase	"Salzman2013 ANNOTATED, CDS, coding, INTERNAL, OVCODE, OVEXON best transcript NM_000506 "	chr11																													4.57433	3.95292
TC1900010067.hg.1	5.86849	5.24712	1.53834	down	hsa_circ_0005126	"Jeck2013, Salzman2013 ANNOTATED, CDS, coding, INTERNAL, OVCODE, OVEXON best transcript NM_025245 "	Circle RNA	chr19	-	hsa_circ_0005126	19561707	19618916	10	19p12	NA		circbase	"Jeck2013, Salzman2013 ANNOTATED, CDS, coding, INTERNAL, OVCODE, OVEXON best transcript NM_025245 "	chr19																													5.86849	5.24712
TC0300007474.hg.1	6.03071	5.40937	1.5383	down	hsa_circ_0066009	"Salzman2013 ANNOTATED, CDS, coding, INTERNAL, OVCODE, OVEXON best transcript NM_015512 "	Circle RNA	chr3	+	hsa_circ_0066009	52316319	52400497	10	3p21.1	NA		circbase	"Salzman2013 ANNOTATED, CDS, coding, INTERNAL, OVCODE, OVEXON best transcript NM_015512 "	chr3																													6.03071	5.40937
TC2200009233.hg.1	6.97611	6.35479	1.53828	down	hsa_circ_0062611	"Salzman2013 ANNOTATED, CDS, coding, OVCODE, OVERLAPTX, OVEXON, UTR3 best transcript NM_000675 "	Circle RNA	chr22	+	hsa_circ_0062611	24417879	24442361	10	22q11.23	NA		circbase	"Salzman2013 ANNOTATED, CDS, coding, OVCODE, OVERLAPTX, OVEXON, UTR3 best transcript NM_000675 "	chr22																													6.97611	6.35479
TC0100006725.hg.1	5.35611	4.73554	1.53748	down	hsa_circ_0009551	"Salzman2013 ANNOTATED, CDS, coding, INTERNAL, OVCODE, OVEXON best transcript NM_016831 "	Circle RNA	chr1	+	hsa_circ_0009551	7784320	7845180	10	1p36.23	NA		circbase	"Salzman2013 ANNOTATED, CDS, coding, INTERNAL, OVCODE, OVEXON best transcript NM_016831 "	chr1																													5.35611	4.73554
TC1100009101.hg.1	5.38984	4.76938	1.53737	down	chr11_113933932_113935290	"circRNA transcript identified by Guo, et al. on chr11 from 113933932-113935290 on Hg19 "	Circle RNA	chr11	+	chr11_113933932_113935290	114059593	114250676	10	11q23.1	NA		circbase	"circRNA transcript identified by Guo, et al. on chr11 from 113933932-113935290 on Hg19 "	chr11																													5.38984	4.76938
TC0300012484.hg.1	6.48244	5.86218	1.53715	down	hsa_circ_0067426	"Salzman2013 ANNOTATED, CDS, coding, INTERNAL, OVCODE, OVEXON best transcript NM_005630 "	Circle RNA	chr3	-	hsa_circ_0067426	133932696	134052184	10	3q21	NA		circbase	"Salzman2013 ANNOTATED, CDS, coding, INTERNAL, OVCODE, OVEXON best transcript NM_005630 "	chr3																													6.48244	5.86218
TC2000009852.hg.1	6.49667	5.87692	1.5366	down	hsa_circ_0061230	"Salzman2013 ANNOTATED, CDS, coding, INTERNAL, OVCODE, OVEXON, UTR5 best transcript NM_005873 "	Circle RNA	chr20	-	hsa_circ_0061230	64073181	64079998	10	20q13.33	NA		circbase	"Salzman2013 ANNOTATED, CDS, coding, INTERNAL, OVCODE, OVEXON, UTR5 best transcript NM_005873 "	chr20																													6.49667	5.87692
TC1000011774.hg.1	4.45777	3.83814	1.53648	down	hsa_circ_0019979	"Salzman2013 ANNOTATED, CDS, coding, INTERNAL, OVCODE, OVEXON best transcript NM_001206572 "	Circle RNA	chr10	-	hsa_circ_0019979	106573663	107164708	10	10q23-q25	NA		circbase	"Salzman2013 ANNOTATED, CDS, coding, INTERNAL, OVCODE, OVEXON best transcript NM_001206572 "	chr10																													4.45777	3.83814
TC1700007403.hg.1	4.56692	3.94731	1.53646	down	hsa_circ_0000747	"Memczak2013 ANTISENSE, CDS, coding, INTERNAL, intronic best transcript NM_004475 "	Circle RNA	chr17	+	hsa_circ_0000747	28882620	28883233	6		NA		circbase	"Memczak2013 ANTISENSE, CDS, coding, INTERNAL, intronic best transcript NM_004475 "	chr17																													4.56692	3.94731
TC1900006494.hg.1	5.12935	4.51044	1.53571	down	hsa_circ_0000864	"Memczak2013 ALT_ACCEPTOR, ALT_DONOR, CDS, coding, INTERNAL best transcript NM_001928 "	Circle RNA	chr19	+	hsa_circ_0000864	859643	863630	10	19p13.3	NA		circbase	"Memczak2013 ALT_ACCEPTOR, ALT_DONOR, CDS, coding, INTERNAL best transcript NM_001928 "	chr19																													5.12935	4.51044
TC1900007831.hg.1	5.94379	5.32535	1.53521	down	hsa_circ_0050576	"Salzman2013 ANNOTATED, CDS, coding, INTERNAL, OVCODE, OVEXON best transcript NM_182983 "	Circle RNA	chr19	+	hsa_circ_0050576	35040506	35066573	10	19q13.12	NA		circbase	"Salzman2013 ANNOTATED, CDS, coding, INTERNAL, OVCODE, OVEXON best transcript NM_182983 "	chr19																													5.94379	5.32535
TC1700006839.hg.1	6.28684	5.66843	1.53519	down	hsa_circ_0042061	"Salzman2013 ANNOTATED, CDS, coding, OVCODE, OVERLAPTX, OVEXON, UTR3, UTR5 best transcript NM_004822 "	Circle RNA	chr17	+	hsa_circ_0042061	9021542	9244000	10	17p13.1	NA		circbase	"Salzman2013 ANNOTATED, CDS, coding, OVCODE, OVERLAPTX, OVEXON, UTR3, UTR5 best transcript NM_004822 "	chr17																													6.28684	5.66843
TC0100018168.hg.1	2.02196	1.40359	1.53514	down	hsa_circ_0009871	"Salzman2013 ANNOTATED, INTERNAL, ncRNA, OVERLAPTX, OVEXON best transcript NR_037806 "	Circle RNA	chr1	+	hsa_circ_0009871	11845547	11845766	8		NA		circbase	"Salzman2013 ANNOTATED, INTERNAL, ncRNA, OVERLAPTX, OVEXON best transcript NR_037806 "	chr1																													2.02196	1.40359
TC1900009984.hg.1	3.2267	2.60857	1.53488	down	hsa_circ_0050023	"Salzman2013 ANNOTATED, CDS, coding, OVCODE, OVERLAPTX, OVEXON, UTR3 best transcript NM_001080421 "	Circle RNA	chr19	-	hsa_circ_0050023	17601328	17688593	10	19p13.11	NA		circbase	"Salzman2013 ANNOTATED, CDS, coding, OVCODE, OVERLAPTX, OVEXON, UTR3 best transcript NM_001080421 "	chr19																													3.2267	2.60857
TC1800007696.hg.1	5.56387	4.94699	1.53356	down	hsa_circ_0002895	"Jeck2013 ALT_DONOR, CDS, coding, INTERNAL, OVCODE, OVEXON, UTR3, UTR5 best transcript NM_005786 "	Circle RNA	chr18	+	hsa_circ_0002895	75210755	75289950	10	18q22.3	NA		circbase	"Jeck2013 ALT_DONOR, CDS, coding, INTERNAL, OVCODE, OVEXON, UTR3, UTR5 best transcript NM_005786 "	chr18																													5.56387	4.94699
TC1600011339.hg.1	5.98891	5.37241	1.53315	down	hsa_circ_0037597	"Salzman2013 ANNOTATED, CDS, coding, INTERNAL, OVCODE, OVEXON best transcript NM_005741 "	Circle RNA	chr16	+	hsa_circ_0037597	3282943	3301401	10	16p13.3	NA		circbase	"Salzman2013 ANNOTATED, CDS, coding, INTERNAL, OVCODE, OVEXON best transcript NM_005741 "	chr16																													5.98891	5.37241
TC0800010918.hg.1	3.74408	3.12779	1.53293	down	hsa_circ_0084803	"Salzman2013 ANNOTATED, CDS, coding, INTERNAL, OVCODE, OVEXON, UTR5 best transcript NM_001033723 "	Circle RNA	chr8	-	hsa_circ_0084803	80628451	80874781	10	8q21.13	NA		circbase	"Salzman2013 ANNOTATED, CDS, coding, INTERNAL, OVCODE, OVEXON, UTR5 best transcript NM_001033723 "	chr8																													3.74408	3.12779
TC1700009092.hg.1	3.64552	3.02941	1.53274	down	hsa_circ_0045972	"Salzman2013 ANNOTATED, CDS, coding, OVCODE, OVEXON, UTR3, UTR5 best transcript NM_178543 "	Circle RNA	chr17	+	hsa_circ_0045972	79730919	79742222	10	17q25.3	NA		circbase	"Salzman2013 ANNOTATED, CDS, coding, OVCODE, OVEXON, UTR3, UTR5 best transcript NM_178543 "	chr17																													3.64552	3.02941
TC1200008924.hg.1	3.60826	2.99228	1.53261	down	hsa_circ_0028455	"Salzman2013 ANNOTATED, CDS, coding, OVCODE, OVERLAPTX, OVEXON, UTR3 best transcript NM_004416 "	Circle RNA	chr12	+	hsa_circ_0028455	113056709	113098028	10	12q24.13	NA		circbase	"Salzman2013 ANNOTATED, CDS, coding, OVCODE, OVERLAPTX, OVEXON, UTR3 best transcript NM_004416 "	chr12																													3.60826	2.99228
TC1900009447.hg.1	5.19631	4.58067	1.53224	down	hsa_circ_0048925	"Salzman2013 ANNOTATED, CDS, coding, INTERNAL, OVCODE, OVEXON best transcript NM_005490 "	Circle RNA	chr19	-	hsa_circ_0048925	6752160	6767588	10	19p13.3	NA		circbase	"Salzman2013 ANNOTATED, CDS, coding, INTERNAL, OVCODE, OVEXON best transcript NM_005490 "	chr19																													5.19631	4.58067
TC1000012536.hg.1	5.90424	5.2889	1.53192	down	hsa_circ_0018047	"Salzman2013 ANNOTATED, CDS, coding, INTERNAL, OVCODE, OVERLAPTX, OVEXON best transcript NM_173496 "	Circle RNA	chr10	-	hsa_circ_0018047	28050993	28282138	10	10p12.1	NA		circbase	"Salzman2013 ANNOTATED, CDS, coding, INTERNAL, OVCODE, OVERLAPTX, OVEXON best transcript NM_173496 "	chr10																													5.90424	5.2889
TC0100013034.hg.1	6.48125	5.86628	1.53152	down	hsa_circ_0003567	"Jeck2013 ANNOTATED, CDS, coding, INTERNAL, OVCODE, OVEXON best transcript NM_153213 "	Circle RNA	chr1	-	hsa_circ_0003567	16197854	16212609	10	1p36.13	NA		circbase	"Jeck2013 ANNOTATED, CDS, coding, INTERNAL, OVCODE, OVEXON best transcript NM_153213 "	chr1																													6.48125	5.86628
TC1500010660.hg.1	4.83196	4.21733	1.53117	down	hsa_circ_0037094	"Salzman2013 ANNOTATED, CDS, coding, INTERNAL, OVCODE, OVERLAPTX, OVEXON best transcript NM_002570 "	Circle RNA	chr15	-	hsa_circ_0037094	101297142	101525202	10	15q26.3	NA		circbase	"Salzman2013 ANNOTATED, CDS, coding, INTERNAL, OVCODE, OVERLAPTX, OVEXON best transcript NM_002570 "	chr15																													4.83196	4.21733
TC1100013134.hg.1	5.06344	4.44907	1.53089	down	hsa_circ_0020966	"Salzman2013 ANNOTATED, CDS, coding, OVCODE, OVEXON, UTR3 best transcript NM_005330 "	Circle RNA	chr11	-	hsa_circ_0020966	5268350	5281951	10	11p15.5	NA		circbase	"Salzman2013 ANNOTATED, CDS, coding, OVCODE, OVEXON, UTR3 best transcript NM_005330 "	chr11																													5.06344	4.44907
TC0X00007224.hg.1	6.38034	5.76606	1.53079	down	hsa_circ_0090578	"Salzman2013 ANNOTATED, CDS, coding, INTERNAL, OVCODE, OVEXON best transcript NM_014008 "	Circle RNA	chrX	+	hsa_circ_0090578	49235467	49250526	10	Xp11.23	NA		circbase	"Salzman2013 ANNOTATED, CDS, coding, INTERNAL, OVCODE, OVEXON best transcript NM_014008 "	chrX																													6.38034	5.76606
TC1700007884.hg.1	3.5635	2.94933	1.53068	down	chr17_40445063_40445893	"circRNA transcript identified by Guo, et al. on chr17 from 40445063-40445893 on Hg19 "	Circle RNA	chr17	+	chr17_40445063_40445893	42293045	42293875	6		NA		circbase	"circRNA transcript identified by Guo, et al. on chr17 from 40445063-40445893 on Hg19 "	chr17																													3.5635	2.94933
TC0900010959.hg.1	1.95558	1.34152	1.53057	down	hsa_circ_0087697	"Salzman2013 ANNOTATED, CDS, coding, OVCODE, OVEXON, UTR3, UTR5 best transcript NM_018437 "	Circle RNA	chr9	-	hsa_circ_0087697	97926791	97944915	10	9q22.33	NA		circbase	"Salzman2013 ANNOTATED, CDS, coding, OVCODE, OVEXON, UTR3, UTR5 best transcript NM_018437 "	chr9																													1.95558	1.34152
TC0100009345.hg.1	5.63622	5.02227	1.53045	down	hsa_circ_0013415	"Salzman2013 ANNOTATED, CDS, coding, INTERNAL, OVCODE, OVEXON best transcript NM_001408 "	Circle RNA	chr1	+	hsa_circ_0013415	109250019	109275756	10	1p21	NA		circbase	"Salzman2013 ANNOTATED, CDS, coding, INTERNAL, OVCODE, OVEXON best transcript NM_001408 "	chr1																													5.63622	5.02227
TC0500008842.hg.1	3.05564	2.44172	1.53041	down	chr5_139213286_139219755	"circRNA transcript identified by Guo, et al. on chr5 from 139213286-139219755 on Hg19 "	Circle RNA	chr5	+	chr5_139213286_139219755	139795821	139844466	10	5q31.2	NA		circbase	"circRNA transcript identified by Guo, et al. on chr5 from 139213286-139219755 on Hg19 "	chr5																													3.05564	2.44172
TC0600014293.hg.1	4.77892	4.16629	1.52905	down	hsa_circ_0076510	"Salzman2013 ANNOTATED, CDS, coding, INTERNAL, OVCODE, OVEXON best transcript NM_206922 "	Circle RNA	chr6	-	hsa_circ_0076510	43299710	43308797	10	6p21.1	NA		circbase	"Salzman2013 ANNOTATED, CDS, coding, INTERNAL, OVCODE, OVEXON best transcript NM_206922 "	chr6																													4.77892	4.16629
TC1700011794.hg.1	5.1668	4.55418	1.52903	down	hsa_circ_0005313	"Jeck2013 ALT_DONOR, coding, INTERNAL, intronic best transcript NM_032134 "	Circle RNA	chr17	-	hsa_circ_0005313	76276797	76277162	6		NA		circbase	"Jeck2013 ALT_DONOR, coding, INTERNAL, intronic best transcript NM_032134 "	chr17																													5.1668	4.55418
TC1700012426.hg.1	5.76209	5.14951	1.52899	down	hsa_circ_0044216	"Salzman2013 ANNOTATED, coding, OVEXON, UTR3 best transcript NM_030753 "	Circle RNA	chr17	-	hsa_circ_0044216	46762506	46818760	10	17q21	NA		circbase	"Salzman2013 ANNOTATED, coding, OVEXON, UTR3 best transcript NM_030753 "	chr17																													5.76209	5.14951
TC1100006730.hg.1	2.04309	1.43118	1.52828	down	chr11_6561553_6562286	"circRNA transcript identified by Guo, et al. on chr11 from 6561553-6562286 on Hg19 "	Circle RNA	chr11	+	chr11_6561553_6562286	6540323	6541056	6		NA		circbase	"circRNA transcript identified by Guo, et al. on chr11 from 6561553-6562286 on Hg19 "	chr11																													2.04309	1.43118
TC1900011882.hg.1	3.88216	3.27113	1.52736	down	chr19_12460426_12462132	"circRNA transcript identified by Guo, et al. on chr19 from 12460426-12462132 on Hg19 "	Circle RNA	chr19	-	chr19_12460426_12462132	12349371	12365905	10	19p13.2	NA		circbase	"circRNA transcript identified by Guo, et al. on chr19 from 12460426-12462132 on Hg19 "	chr19																													3.88216	3.27113
TC0400011291.hg.1	2.8862	2.27672	1.5257	down	hsa_circ_0001425	"Memczak2013 ANTISENSE, coding, INTERNAL, intronic best transcript NM_001165136 "	Circle RNA	chr4	-	hsa_circ_0001425	88415904	88442916	10		NA		circbase	"Memczak2013 ANTISENSE, coding, INTERNAL, intronic best transcript NM_001165136 "	chr4																													2.8862	2.27672
TC0700011876.hg.1	8.7514	8.14245	1.52515	down	hsa_circ_0081194	"Salzman2013 ANNOTATED, CDS, coding, OVCODE, OVEXON, UTR3 best transcript NM_183356 "	Circle RNA	chr7	-	hsa_circ_0081194	97852117	97872542	10	7q21.3	NA		circbase	"Salzman2013 ANNOTATED, CDS, coding, OVCODE, OVEXON, UTR3 best transcript NM_183356 "	chr7																													8.7514	8.14245
TC1500009148.hg.1	4.55857	3.95122	1.52346	down	hsa_circ_0034688	"Salzman2013 ANNOTATED, CDS, coding, OVCODE, OVERLAPTX, OVEXON, UTR3 best transcript NM_007280 "	Circle RNA	chr15	-	hsa_circ_0034688	41309268	41332621	10	15q15.1	NA		circbase	"Salzman2013 ANNOTATED, CDS, coding, OVCODE, OVERLAPTX, OVEXON, UTR3 best transcript NM_007280 "	chr15																													4.55857	3.95122
TC0900007981.hg.1	4.48257	3.87528	1.5234	down	hsa_circ_0087523	"Salzman2013 ANNOTATED, CDS, coding, OVCODE, OVERLAPTX, OVEXON best transcript NM_006648 "	Circle RNA	chr9	+	hsa_circ_0087523	93184916	93320572	10	9q22.3	NA		circbase	"Salzman2013 ANNOTATED, CDS, coding, OVCODE, OVERLAPTX, OVEXON best transcript NM_006648 "	chr9																													4.48257	3.87528
TC1900008558.hg.1	6.43784	5.83062	1.52332	down	hsa_circ_0051969	"Salzman2013 ANNOTATED, CDS, coding, INTERNAL, OVCODE, OVEXON best transcript NM_030973 "	Circle RNA	chr19	+	hsa_circ_0051969	49818279	49838816	10	19q13.3	NA		circbase	"Salzman2013 ANNOTATED, CDS, coding, INTERNAL, OVCODE, OVEXON best transcript NM_030973 "	chr19																													6.43784	5.83062
TC2200007998.hg.1	6.2583	5.65125	1.52315	down	chr22_19808120_19808898	"circRNA transcript identified by Guo, et al. on chr22 from 19808120-19808898 on Hg19 "	Circle RNA	chr22	-	chr22_19808120_19808898	19783224	19854939	10	22q11.21	NA		circbase	"circRNA transcript identified by Guo, et al. on chr22 from 19808120-19808898 on Hg19 "	chr22																													6.2583	5.65125
TC0500012659.hg.1	3.57708	2.9704	1.52275	down	hsa_circ_0001549	"Memczak2013 ANTISENSE, coding, INTERNAL, intronic best transcript NM_001040442 "	Circle RNA	chr5	-	hsa_circ_0001549	160232275	160239683	10		NA		circbase	"Memczak2013 ANTISENSE, coding, INTERNAL, intronic best transcript NM_001040442 "	chr5																													3.57708	2.9704
TC0600008094.hg.1	3.1203	2.51401	1.52234	down	hsa_circ_0092310	"Zhang2013 ALT_ACCEPTOR, ALT_DONOR, coding, INTERNAL, intronic best transcript NM_001146018 "	Circle RNA	chr6	+	hsa_circ_0092310	43499541	43499740	6		NA		circbase	"Zhang2013 ALT_ACCEPTOR, ALT_DONOR, coding, INTERNAL, intronic best transcript NM_001146018 "	chr6																													3.1203	2.51401
TC2100008306.hg.1	3.68969	3.08439	1.5213	down	hsa_circ_0061875	"Salzman2013 ANNOTATED, CDS, coding, INTERNAL, OVCODE, OVEXON best transcript NM_007031 "	Circle RNA	chr21	-	hsa_circ_0061875	43529192	43659493	10	21q22.3	NA		circbase	"Salzman2013 ANNOTATED, CDS, coding, INTERNAL, OVCODE, OVEXON best transcript NM_007031 "	chr21																													3.68969	3.08439
TC0300011028.hg.1	7.29886	6.69377	1.52107	down	hsa_circ_0065396	"Salzman2013 ANNOTATED, CDS, coding, OVCODE, OVEXON, UTR3 best transcript NM_000094 "	Circle RNA	chr3	-	hsa_circ_0065396	48564073	48595267	10	3p21.1	NA		circbase	"Salzman2013 ANNOTATED, CDS, coding, OVCODE, OVEXON, UTR3 best transcript NM_000094 "	chr3																													7.29886	6.69377
TC1700010961.hg.1	6.07562	5.47108	1.52049	down	hsa_circ_0044326	"Salzman2013 ANNOTATED, CDS, coding, OVCODE, OVERLAPTX, OVEXON, UTR3 best transcript NM_138355 "	Circle RNA	chr17	-	hsa_circ_0044326	47837681	47841333	10	17q21.32	NA		circbase	"Salzman2013 ANNOTATED, CDS, coding, OVCODE, OVERLAPTX, OVEXON, UTR3 best transcript NM_138355 "	chr17																													6.07562	5.47108
TC1500010460.hg.1	6.4218	5.81771	1.52003	down	hsa_circ_0036887	"Salzman2013 ANNOTATED, CDS, coding, OVCODE, OVERLAPTX, OVEXON, UTR3 best transcript NM_198527 "	Circle RNA	chr15	-	hsa_circ_0036887	90929964	90932569	10	15q26.1	NA		circbase	"Salzman2013 ANNOTATED, CDS, coding, OVCODE, OVERLAPTX, OVEXON, UTR3 best transcript NM_198527 "	chr15																													6.4218	5.81771
TC1900011483.hg.1	7.55188	6.94783	1.51998	down	hsa_circ_0052250	"Salzman2013 ANNOTATED, CDS, coding, OVCODE, OVEXON, UTR3, UTR5 best transcript NM_152600 "	Circle RNA	chr19	-	hsa_circ_0052250	55576770	55580845	10	19q13.42	NA		circbase	"Salzman2013 ANNOTATED, CDS, coding, OVCODE, OVEXON, UTR3, UTR5 best transcript NM_152600 "	chr19																													7.55188	6.94783
TC2100008392.hg.1	4.86341	4.2594	1.51994	down	hsa_circ_0061988	"Salzman2013 ANNOTATED, CDS, coding, OVCODE, OVERLAPTX, OVEXON, UTR5 best transcript NM_000211 "	Circle RNA	chr21	-	hsa_circ_0061988	44885953	44931989	10	21q22.3	NA		circbase	"Salzman2013 ANNOTATED, CDS, coding, OVCODE, OVERLAPTX, OVEXON, UTR5 best transcript NM_000211 "	chr21																													4.86341	4.2594
TC0100008088.hg.1	5.23767	4.63381	1.51977	down	chr1_44595024_44596428	"circRNA transcript identified by Guo, et al. on chr1 from 44595024-44596428 on Hg19 "	Circle RNA	chr1	+	chr1_44595024_44596428	44118850	44135140	10	1p34.1	NA		circbase	"circRNA transcript identified by Guo, et al. on chr1 from 44595024-44596428 on Hg19 "	chr1																													5.23767	4.63381
TC1000010432.hg.1	4.89484	4.29227	1.51842	down	hsa_circ_0018259	"Salzman2013 ANNOTATED, CDS, coding, OVCODE, OVEXON, UTR3 best transcript NM_145313 "	Circle RNA	chr10	-	hsa_circ_0018259	43194533	43266919	10	10q11.21	NA		circbase	"Salzman2013 ANNOTATED, CDS, coding, OVCODE, OVEXON, UTR3 best transcript NM_145313 "	chr10																													4.89484	4.29227
TC2200008682.hg.1	4.84275	4.24052	1.51807	down	hsa_circ_0063284	"Salzman2013 ANNOTATED, CDS, coding, INTERNAL, OVCODE, OVEXON best transcript NM_003560 "	Circle RNA	chr22	-	hsa_circ_0063284	38111495	38205690	10	22q13.1	NA		circbase	"Salzman2013 ANNOTATED, CDS, coding, INTERNAL, OVCODE, OVEXON best transcript NM_003560 "	chr22																													4.84275	4.24052
TC1900008303.hg.1	6.0126	5.41089	1.51752	down	hsa_circ_0051433	"Salzman2013 ANNOTATED, CDS, coding, INTERNAL, OVCODE, OVEXON, UTR5 best transcript NM_007056 "	Circle RNA	chr19	+	hsa_circ_0051433	45039040	45070956	10	19q13.3	NA		circbase	"Salzman2013 ANNOTATED, CDS, coding, INTERNAL, OVCODE, OVEXON, UTR5 best transcript NM_007056 "	chr19																													6.0126	5.41089
TC1000008580.hg.1	5.11808	4.51652	1.51736	down	hsa_circ_0019373	"Salzman2013 ANNOTATED, CDS, coding, INTERNAL, OVCODE, OVEXON best transcript NM_020349 "	Circle RNA	chr10	+	hsa_circ_0019373	97572441	97583886	10	10q23	NA		circbase	"Salzman2013 ANNOTATED, CDS, coding, INTERNAL, OVCODE, OVEXON best transcript NM_020349 "	chr10																													5.11808	4.51652
TC1600008910.hg.1	7.72133	7.11995	1.51717	down	chr16_90103642_90103807	"circRNA transcript identified by Guo, et al. on chr16 from 90103642-90103807 on Hg19 "	Circle RNA	chr16	+	chr16_90103642_90103807	90019629	90044975	10	16q24.3	NA		circbase	"circRNA transcript identified by Guo, et al. on chr16 from 90103642-90103807 on Hg19 "	chr16																													7.72133	7.11995
TC0300008340.hg.1	2.22703	1.62574	1.51707	down	chr3_111872319_111873172	"circRNA transcript identified by Guo, et al. on chr3 from 111872319-111873172 on Hg19 "	Circle RNA	chr3	+	chr3_111872319_111873172	112153472	112154325	6		NA		circbase	"circRNA transcript identified by Guo, et al. on chr3 from 111872319-111873172 on Hg19 "	chr3																													2.22703	1.62574
TC1400007566.hg.1	4.56554	3.96446	1.51685	down	hsa_circ_0032356	"Salzman2013 ANNOTATED, CDS, coding, INTERNAL, OVCODE, OVEXON best transcript NM_001034852 "	Circle RNA	chr14	+	hsa_circ_0032356	69854131	70032366	10	14q24.2	NA		circbase	"Salzman2013 ANNOTATED, CDS, coding, INTERNAL, OVCODE, OVEXON best transcript NM_001034852 "	chr14																													4.56554	3.96446
TC4_GL000008v2_random00006444.hg.1	1.98698	1.38665	1.51606	down	hsa_circ_0013801	"Salzman2013 ANNOTATED, INTERNAL, ncRNA, OVERLAPTX, OVEXON best transcript TCONS_l2_00002624 "	Circle RNA	chr4_GL000008v2_random	-	hsa_circ_0013801	85211	194537	10		NA		circbase	"Salzman2013 ANNOTATED, INTERNAL, ncRNA, OVERLAPTX, OVEXON best transcript TCONS_l2_00002624 "	chr4_GL000008v2_random																													1.98698	1.38665
TC1900008276.hg.1	4.81822	4.2183	1.51564	down	hsa_circ_0002979	"Jeck2013 ANNOTATED, CDS, coding, INTERNAL, OVCODE, OVEXON best transcript NM_001039213 "	Circle RNA	chr19	+	hsa_circ_0002979	44699151	44710714	10	19q13.32	NA		circbase	"Jeck2013 ANNOTATED, CDS, coding, INTERNAL, OVCODE, OVEXON best transcript NM_001039213 "	chr19																													4.81822	4.2183
TC0200009167.hg.1	3.41955	2.81969	1.51558	down	hsa_circ_0056324	"Salzman2013 ANNOTATED, CDS, coding, INTERNAL, OVCODE, OVEXON best transcript NM_130773 "	Circle RNA	chr2	+	hsa_circ_0056324	124025287	124915377	10	2q14.3	NA		circbase	"Salzman2013 ANNOTATED, CDS, coding, INTERNAL, OVCODE, OVEXON best transcript NM_130773 "	chr2																													3.41955	2.81969
TC0800007846.hg.1	3.00378	2.40453	1.51493	down	hsa_circ_0084638	"Salzman2013 ANNOTATED, CDS, coding, OVCODE, OVEXON, UTR3, UTR5 best transcript NM_033105 "	Circle RNA	chr8	+	hsa_circ_0084638	66021556	66100526	10	8q13.1	NA		Guo	"Salzman2013 ANNOTATED, CDS, coding, OVCODE, OVEXON, UTR3, UTR5 best transcript NM_033105 "	chr8																													3.00378	2.40453
TC1100011629.hg.1	7.56914	6.96997	1.51485	down	hsa_circ_0023592	"Salzman2013 ANNOTATED, CDS, coding, INTERNAL, OVCODE, OVERLAPTX, OVEXON best transcript NM_182969 "	Circle RNA	chr11	-	hsa_circ_0023592	74807739	74949200	10	11q13.4	NA		circbase	"Salzman2013 ANNOTATED, CDS, coding, INTERNAL, OVCODE, OVERLAPTX, OVEXON best transcript NM_182969 "	chr11																													7.56914	6.96997
TC2200008595.hg.1	5.94849	5.35027	1.51385	down	hsa_circ_0092283	"Zhang2013 ALT_ACCEPTOR, ALT_DONOR, coding, INTERNAL, intronic best transcript NM_002473 "	Circle RNA	chr22	-	hsa_circ_0092283	36285350	36285657	6		NA		circbase	"Zhang2013 ALT_ACCEPTOR, ALT_DONOR, coding, INTERNAL, intronic best transcript NM_002473 "	chr22																													5.94849	5.35027
TC2200009107.hg.1	4.52717	3.92907	1.51373	down	hsa_circ_0001254	Memczak2013 INTERGENIC best transcript None	Circle RNA	chr22	-	hsa_circ_0001254	49414524	49657542	10	22q13.33	NA		circbase	Memczak2013 INTERGENIC best transcript None	chr22																													4.52717	3.92907
TC0300009708.hg.1	5.79697	5.19921	1.51337	down	hsa_circ_0068354	"Salzman2013 ANNOTATED, CDS, coding, INTERNAL, OVCODE, OVEXON best transcript NM_003741 "	Circle RNA	chr3	+	hsa_circ_0068354	184380073	184390736	10	3q27	NA		circbase	"Salzman2013 ANNOTATED, CDS, coding, INTERNAL, OVCODE, OVEXON best transcript NM_003741 "	chr3																													5.79697	5.19921
TC0300010082.hg.1	6.03831	5.44116	1.51273	down	hsa_circ_0068775	"Salzman2013 ANNOTATED, CDS, coding, INTERNAL, OVCODE, OVEXON best transcript NM_001145248 "	Circle RNA	chr3	+	hsa_circ_0068775	198152366	198199015	10	3q29	NA		circbase	"Salzman2013 ANNOTATED, CDS, coding, INTERNAL, OVCODE, OVEXON best transcript NM_001145248 "	chr3																													6.03831	5.44116
TC0200015193.hg.1	5.19967	4.60365	1.51154	down	hsa_circ_0057329	"Salzman2013 ANNOTATED, CDS, coding, INTERNAL, OVCODE, OVERLAPTX, OVEXON best transcript NM_005795 "	Circle RNA	chr2	-	hsa_circ_0057329	187341963	187448460	10	2q32.1	NA		circbase	"Salzman2013 ANNOTATED, CDS, coding, INTERNAL, OVCODE, OVERLAPTX, OVEXON best transcript NM_005795 "	chr2																													5.19967	4.60365
TC0700006583.hg.1	3.35745	2.76262	1.51029	down	hsa_circ_0079211	"Salzman2013 ANNOTATED, CDS, coding, INTERNAL, OVCODE, OVEXON best transcript NM_152744 "	Circle RNA	chr7	+	hsa_circ_0079211	3301448	4269000	10	7p22.2	NA		circbase	"Salzman2013 ANNOTATED, CDS, coding, INTERNAL, OVCODE, OVEXON best transcript NM_152744 "	chr7																													3.35745	2.76262
TC0100018308.hg.1	4.53253	3.93786	1.51013	down	hsa_circ_0015008	"Salzman2013 ANNOTATED, CDS, coding, OVCODE, OVEXON, UTR5 best transcript NM_001136219 "	Circle RNA	chr1	+	hsa_circ_0015008	161505415	161524013	10	1q23	NA		circbase	"Salzman2013 ANNOTATED, CDS, coding, OVCODE, OVEXON, UTR5 best transcript NM_001136219 "	chr1																													4.53253	3.93786
TC0200015073.hg.1	3.01115	2.4169	1.50968	down	hsa_circ_0057189	"Salzman2013 ANNOTATED, CDS, coding, INTERNAL, OVCODE, OVERLAPTX, OVEXON best transcript NM_016953 "	Circle RNA	chr2	-	hsa_circ_0057189	177623249	178108339	10	2q31.2	NA		circbase	"Salzman2013 ANNOTATED, CDS, coding, INTERNAL, OVCODE, OVERLAPTX, OVEXON best transcript NM_016953 "	chr2																													3.01115	2.4169
TC0700012038.hg.1	3.44293	2.84966	1.50867	down	hsa_circ_0081578	"Salzman2013 ANNOTATED, CDS, coding, INTERNAL, OVCODE, OVEXON best transcript NM_178176 "	Circle RNA	chr7	-	hsa_circ_0081578	101195007	101201021	10	7q22.1	NA		circbase	"Salzman2013 ANNOTATED, CDS, coding, INTERNAL, OVCODE, OVEXON best transcript NM_178176 "	chr7																													3.44293	2.84966
TC0600011823.hg.1	7.0405	6.44726	1.50863	down	hsa_circ_0006232	"Jeck2013, Salzman2013 ANNOTATED, CDS, coding, INTERNAL, OVCODE, OVEXON, UTR5 best transcript NM_033502 "	Circle RNA	chr6	-	hsa_circ_0006232	42224931	42452051	10	6p21.1-p12.1	NA		circbase	"Jeck2013, Salzman2013 ANNOTATED, CDS, coding, INTERNAL, OVCODE, OVEXON, UTR5 best transcript NM_033502 "	chr6																													7.0405	6.44726
TC0100013949.hg.1	7.12701	6.53469	1.50767	down	hsa_circ_0012130	"Salzman2013 ANNOTATED, CDS, coding, OVCODE, OVERLAPTX, OVEXON, UTR3 best transcript NM_201649 "	Circle RNA	chr1	-	hsa_circ_0012130	43991500	44031492	10	1p33	NA		circbase	"Salzman2013 ANNOTATED, CDS, coding, OVCODE, OVERLAPTX, OVEXON, UTR3 best transcript NM_201649 "	chr1																													7.12701	6.53469
TC0500010869.hg.1	3.3527	2.76115	1.50687	down	hsa_circ_0072578	"Salzman2013 ANNOTATED, CDS, coding, OVCODE, OVERLAPTX, OVEXON, UTR3 best transcript NM_024930 "	Circle RNA	chr5	-	hsa_circ_0072578	60751789	60844389	10	5q12.1	NA		circbase	"Salzman2013 ANNOTATED, CDS, coding, OVCODE, OVERLAPTX, OVEXON, UTR3 best transcript NM_024930 "	chr5																													3.3527	2.76115
TC0X00009755.hg.1	5.14403	4.55326	1.50605	down	hsa_circ_0090620	"Salzman2013 ANNOTATED, CDS, coding, INTERNAL, OVCODE, OVEXON best transcript NM_001111125 "	Circle RNA	chrX	-	hsa_circ_0090620	53232876	53321324	10	Xp11.22	NA		circbase	"Salzman2013 ANNOTATED, CDS, coding, INTERNAL, OVCODE, OVEXON best transcript NM_001111125 "	chrX																													5.14403	4.55326
TC1200008650.hg.1	3.85542	3.26505	1.50563	down	hsa_circ_0027927	"Salzman2013 ANNOTATED, coding, OVEXON, UTR3 best transcript NM_004316 "	Circle RNA	chr12	+	hsa_circ_0027927	102957674	102960516	10	12q23.2	NA		circbase	"Salzman2013 ANNOTATED, coding, OVEXON, UTR3 best transcript NM_004316 "	chr12																													3.85542	3.26505
TC0900010350.hg.1	5.08084	4.4906	1.50549	down	hsa_circ_0004129	"Jeck2013 ANNOTATED, CDS, coding, INTERNAL, OVCODE, OVEXON best transcript NM_001163 "	Circle RNA	chr9	-	hsa_circ_0004129	69427530	69672359	10	9q21.12	NA		circbase	"Jeck2013 ANNOTATED, CDS, coding, INTERNAL, OVCODE, OVEXON best transcript NM_001163 "	chr9																													5.08084	4.4906
TC2000008346.hg.1	3.45591	2.86569	1.50548	down	hsa_circ_0001131	"Memczak2013 ALT_ACCEPTOR, ALT_DONOR, coding, INTERNAL, intronic best transcript NM_021156 "	Circle RNA	chr20	-	hsa_circ_0001131	8000278	8000556	6		NA		circbase	"Memczak2013 ALT_ACCEPTOR, ALT_DONOR, coding, INTERNAL, intronic best transcript NM_021156 "	chr20																													3.45591	2.86569
TC1400007259.hg.1	4.57629	3.98625	1.50529	down	hsa_circ_0000541	"Memczak2013 ANNOTATED, CDS, coding, INTERNAL best transcript NM_021255 "	Circle RNA	chr14	+	hsa_circ_0000541	56117814	56301526	10	14q21	NA		circbase	"Memczak2013 ANNOTATED, CDS, coding, INTERNAL best transcript NM_021255 "	chr14																													4.57629	3.98625
TC2000006688.hg.1	5.57985	4.99015	1.50493	down	hsa_circ_0059428	"Salzman2013 ANNOTATED, CDS, coding, INTERNAL, OVCODE, OVERLAPTX, OVEXON, UTR5 best transcript NM_003081 "	Circle RNA	chr20	+	hsa_circ_0059428	10218829	10307418	10	20p12-p11.2	NA		circbase	"Salzman2013 ANNOTATED, CDS, coding, INTERNAL, OVCODE, OVERLAPTX, OVEXON, UTR5 best transcript NM_003081 "	chr20																													5.57985	4.99015
TC1700011905.hg.1	3.80074	3.21121	1.50476	down	hsa_circ_0045907	"Salzman2013 ANNOTATED, CDS, coding, OVCODE, OVERLAPTX, OVEXON, UTR3 best transcript NM_173628 "	Circle RNA	chr17	-	hsa_circ_0045907	78423697	78577394	10	17q25.3	NA		circbase	"Salzman2013 ANNOTATED, CDS, coding, OVCODE, OVERLAPTX, OVEXON, UTR3 best transcript NM_173628 "	chr17																													3.80074	3.21121
TC0100009934.hg.1	5.25817	4.66867	1.50472	down	hsa_circ_0014081	"Salzman2013 ANNOTATED, CDS, coding, INTERNAL, OVCODE, OVEXON best transcript NM_003568 "	Circle RNA	chr1	+	hsa_circ_0014081	150982017	150995638	10	1q21	NA		circbase	"Salzman2013 ANNOTATED, CDS, coding, INTERNAL, OVCODE, OVEXON best transcript NM_003568 "	chr1																													5.25817	4.66867
TC1900009307.hg.1	6.62286	6.03387	1.50419	down	hsa_circ_0048516	"Salzman2013 ANNOTATED, CDS, coding, OVCODE, OVERLAPTX, OVEXON, UTR3 best transcript NM_004886 "	Circle RNA	chr19	-	hsa_circ_0048516	3750773	3761699	10	19p13.3	NA		circbase	"Salzman2013 ANNOTATED, CDS, coding, OVCODE, OVERLAPTX, OVEXON, UTR3 best transcript NM_004886 "	chr19																													6.62286	6.03387
TC0100012328.hg.1	5.64824	5.05936	1.50407	down	hsa_circ_0017353	"Salzman2013 ANNOTATED, CDS, coding, INTERNAL, OVCODE, OVEXON best transcript NM_015431 "	Circle RNA	chr1	+	hsa_circ_0017353	247857199	247880136	10	1q44	NA		circbase	"Salzman2013 ANNOTATED, CDS, coding, INTERNAL, OVCODE, OVEXON best transcript NM_015431 "	chr1																													5.64824	5.05936
TC0100010298.hg.1	4.21137	3.62278	1.50377	down	chr1_160326142_160326389	"circRNA transcript identified by Guo, et al. on chr1 from 160326142-160326389 on Hg19 "	Circle RNA	chr1	+	chr1_160326142_160326389	160356352	160356599	6		NA		circbase	"circRNA transcript identified by Guo, et al. on chr1 from 160326142-160326389 on Hg19 "	chr1																													4.21137	3.62278
TC1500007711.hg.1	4.62556	4.03743	1.50329	down	hsa_circ_0000622	"Memczak2013 ANTISENSE, coding, INTERNAL, intronic best transcript NM_001105192 "	Circle RNA	chr15	+	hsa_circ_0000622	70054744	70054870	6		NA		circbase	"Memczak2013 ANTISENSE, coding, INTERNAL, intronic best transcript NM_001105192 "	chr15																													4.62556	4.03743
TC1900011734.hg.1	3.91068	3.32265	1.50319	down	hsa_circ_0051146	"Salzman2013 ANNOTATED, INTERNAL, ncRNA, OVCODE, OVERLAPTX, OVEXON best transcript NR_037791 "	Circle RNA	chr19	+	hsa_circ_0051146	40771648	40792572	10	19q13.2	NA		circbase	"Salzman2013 ANNOTATED, INTERNAL, ncRNA, OVCODE, OVERLAPTX, OVEXON best transcript NR_037791 "	chr19																													3.91068	3.32265
TC0200016345.hg.1	6.38064	5.79283	1.50297	down	hsa_circ_0006391	"Jeck2013, Salzman2013 ANNOTATED, CDS, coding, INTERNAL, OVCODE, OVEXON best transcript NM_001252124 "	Circle RNA	chr2	-	hsa_circ_0006391	241106099	241150264	10	2q37.3	NA		circbase	"Jeck2013, Salzman2013 ANNOTATED, CDS, coding, INTERNAL, OVCODE, OVEXON best transcript NM_001252124 "	chr2																													6.38064	5.79283
TC0700012078.hg.1	4.71569	4.12805	1.50279	down	hsa_circ_0001734	"Memczak2013 ANTISENSE, CDS, coding, INTERNAL best transcript NM_020979 "	Circle RNA	chr7	-	hsa_circ_0001734	102317223	102317370	6		NA		circbase	"Memczak2013 ANTISENSE, CDS, coding, INTERNAL best transcript NM_020979 "	chr7																													4.71569	4.12805
TC0200016610.hg.1	5.79103	5.20427	1.50187	down	hsa_circ_0058957	"Salzman2013 ANNOTATED, CDS, coding, OVCODE, OVEXON, UTR3 best transcript NM_023083 "	Circle RNA	chr2	+	hsa_circ_0058957	240586716	240599109	10	2q37.3	NA		circbase	"Salzman2013 ANNOTATED, CDS, coding, OVCODE, OVEXON, UTR3 best transcript NM_023083 "	chr2																													5.79103	5.20427
TC0200014851.hg.1	2.79701	2.2106	1.50151	down	hsa_circ_0056948	"Salzman2013 ANNOTATED, CDS, coding, INTERNAL, OVCODE, OVEXON best transcript NM_004525 "	Circle RNA	chr2	-	hsa_circ_0056948	169127109	169362685	10	2q31.1	NA		circbase	"Salzman2013 ANNOTATED, CDS, coding, INTERNAL, OVCODE, OVEXON best transcript NM_004525 "	chr2																													2.79701	2.2106
TC1700009781.hg.1	4.85778	4.27138	1.5015	down	hsa_circ_0042089	"Salzman2013 ANNOTATED, CDS, coding, INTERNAL, OVCODE, OVEXON, UTR5 best transcript NM_144680 "	Circle RNA	chr17	-	hsa_circ_0042089	11953889	11997510	10	17p11.2	NA		circbase	"Salzman2013 ANNOTATED, CDS, coding, INTERNAL, OVCODE, OVEXON, UTR5 best transcript NM_144680 "	chr17																													4.85778	4.27138
TC1800007320.hg.1	3.93192	3.34598	1.50102	down	hsa_circ_0047688	"Salzman2013 ANNOTATED, CDS, coding, INTERNAL, OVCODE, OVEXON, UTR5 best transcript NM_002747 "	Circle RNA	chr18	+	hsa_circ_0047688	50560078	50731826	10	18q21.1	NA		circbase	"Salzman2013 ANNOTATED, CDS, coding, INTERNAL, OVCODE, OVEXON, UTR5 best transcript NM_002747 "	chr18																													3.93192	3.34598
TC0300012178.hg.1	3.96029	3.37481	1.50054	down	hsa_circ_0066978	"Salzman2013 ANNOTATED, CDS, coding, INTERNAL, OVCODE, OVEXON best transcript NM_001199799 "	Circle RNA	chr3	-	hsa_circ_0066978	121987323	122022280	10	3q13.33	NA		circbase	"Salzman2013 ANNOTATED, CDS, coding, INTERNAL, OVCODE, OVEXON best transcript NM_001199799 "	chr3																													3.96029	3.37481
TC2000007164.hg.1	3.07765	2.4922	1.50051	down	hsa_circ_0001138	"Memczak2013 ANTISENSE, coding, INTERNAL, intronic best transcript NM_005225 "	Circle RNA	chr20	+	hsa_circ_0001138	33676578	33685892	10		NA		circbase	"Memczak2013 ANTISENSE, coding, INTERNAL, intronic best transcript NM_005225 "	chr20																													3.07765	2.4922
TC1600009081.hg.1	5.94299	5.3578	1.50023	down	hsa_circ_0037393	"Salzman2013 ANNOTATED, CDS, coding, OVCODE, OVERLAPTX, OVEXON, UTR3 best transcript NM_178167 "	Circle RNA	chr16	-	hsa_circ_0037393	1997652	2009823	10	16p13.3	NA		circbase	"Salzman2013 ANNOTATED, CDS, coding, OVCODE, OVERLAPTX, OVEXON, UTR3 best transcript NM_178167 "	chr16																													5.94299	5.3578
TC0500008470.hg.1	3.51956	2.9344	1.5002	down	hsa_circ_0073687	"Salzman2013 ALT_ACCEPTOR, CDS, coding, INTERNAL, intronic, OVCODE, OVEXON best transcript NM_005460 "	Circle RNA	chr5	+	hsa_circ_0073687	122311354	122464219	10	5q23.2	NA		circbase	"Salzman2013 ALT_ACCEPTOR, CDS, coding, INTERNAL, intronic, OVCODE, OVEXON best transcript NM_005460 "	chr5																													3.51956	2.9344
TC0500012957.hg.1	5.14665	5.73168	-1.50007	up	hsa_circ_0001558	"Jeck2013, Memczak2013, Salzman2013 ANNOTATED, CDS, coding, INTERNAL, OVCODE, OVEXON best transcript NM_016290 "	Circle RNA	chr5	-	hsa_circ_0001558	176905005	177022633	10	5q35.2	NA		Guo	"Jeck2013, Memczak2013, Salzman2013 ANNOTATED, CDS, coding, INTERNAL, OVCODE, OVEXON best transcript NM_016290 "	chr5																													5.14665	5.73168
TC0700011374.hg.1	3.26642	3.85148	-1.5001	up	hsa_circ_0080364	"Salzman2013 ANNOTATED, INTERNAL, ncRNA, OVEXON best transcript NR_003934 "	Circle RNA	chr7	-	hsa_circ_0080364	66809993	66844847	10	7q11.21	NA		circbase	"Salzman2013 ANNOTATED, INTERNAL, ncRNA, OVEXON best transcript NR_003934 "	chr7																													3.26642	3.85148
TC0700012836.hg.1	5.83773	6.42413	-1.5015	up	hsa_circ_0082785	"Salzman2013 ANNOTATED, CDS, coding, OVCODE, OVERLAPTX, OVEXON, UTR3 best transcript NM_001080392 "	Circle RNA	chr7	-	hsa_circ_0082785	141652381	141702155	10	7q34	NA		circbase	"Salzman2013 ANNOTATED, CDS, coding, OVCODE, OVERLAPTX, OVEXON, UTR3 best transcript NM_001080392 "	chr7																													5.83773	6.42413
TC1100008991.hg.1	5.94164	6.52836	-1.50184	up	hsa_circ_0024242	"Salzman2013 ANNOTATED, CDS, coding, INTERNAL, OVCODE, OVEXON best transcript NM_004398 "	Circle RNA	chr11	+	hsa_circ_0024242	108665025	108940930	10	11q22-q23	NA		circbase	"Salzman2013 ANNOTATED, CDS, coding, INTERNAL, OVCODE, OVEXON best transcript NM_004398 "	chr11																													5.94164	6.52836
TC0300012023.hg.1	5.3939	5.98083	-1.50205	up	hsa_circ_0006163	"Jeck2013, Salzman2013 ANNOTATED, CDS, coding, INTERNAL, OVCODE, OVEXON best transcript NM_144718 "	Circle RNA	chr3	-	hsa_circ_0006163	113442718	113515187	10	3q13.2	NA		circbase	"Jeck2013, Salzman2013 ANNOTATED, CDS, coding, INTERNAL, OVCODE, OVEXON best transcript NM_144718 "	chr3																													5.3939	5.98083
TC1700010592.hg.1	7.0665	7.65429	-1.50294	up	hsa_circ_0043480	"Salzman2013 ALT_ACCEPTOR, CDS, coding, intronic, OVCODE, OVERLAPTX, OVEXON, UTR3, UTR5 best transcript NM_139280 "	Circle RNA	chr17	-	hsa_circ_0043480	39921041	39927631	10	17q12	NA		circbase	"Salzman2013 ALT_ACCEPTOR, CDS, coding, intronic, OVCODE, OVERLAPTX, OVEXON, UTR3, UTR5 best transcript NM_139280 "	chr17																													7.0665	7.65429
TC0400011208.hg.1	5.96912	6.55704	-1.50308	up	hsa_circ_0009036	"Jeck2013 ANNOTATED, CDS, coding, INTERNAL, OVCODE, OVEXON best transcript NM_139076 "	Circle RNA	chr4	-	hsa_circ_0009036	83459517	83523348	10	4q21.23	NA		circbase	"Jeck2013 ANNOTATED, CDS, coding, INTERNAL, OVCODE, OVEXON best transcript NM_139076 "	chr4																													5.96912	6.55704
TC0300009789.hg.1	6.836	7.4245	-1.50368	up	hsa_circ_0068478	"Salzman2013 ANNOTATED, coding, INTERNAL, OVEXON, UTR5 best transcript NM_173216 "	Circle RNA	chr3	+	hsa_circ_0068478	186930485	187078553	10	3q27.3	NA		circbase	"Salzman2013 ANNOTATED, coding, INTERNAL, OVEXON, UTR5 best transcript NM_173216 "	chr3																													6.836	7.4245
TC0200015377.hg.1	5.83772	6.42624	-1.5037	up	hsa_circ_0002541	"Jeck2013 ANNOTATED, CDS, coding, INTERNAL, OVCODE, OVEXON best transcript NM_001039693 "	Circle RNA	chr2	-	hsa_circ_0002541	199928911	199955736	10	2q33.1	NA		circbase	"Jeck2013 ANNOTATED, CDS, coding, INTERNAL, OVCODE, OVEXON best transcript NM_001039693 "	chr2																													5.83772	6.42624
TC1200009166.hg.1	4.40546	4.994	-1.50372	up	chr12_122031337_122031452	"circRNA transcript identified by Guo, et al. on chr12 from 122031337-122031452 on Hg19 "	Circle RNA	chr12	+	chr12_122031337_122031452	121580333	121595989	10		NA		circbase	"circRNA transcript identified by Guo, et al. on chr12 from 122031337-122031452 on Hg19 "	chr12																													4.40546	4.994
TC0200009687.hg.1	6.35741	6.94619	-1.50397	up	hsa_circ_0056753	"Salzman2013 ANNOTATED, CDS, coding, INTERNAL, OVCODE, OVEXON best transcript NM_152522 "	Circle RNA	chr2	+	hsa_circ_0056753	152717893	152761253	10	2q23.3	NA		circbase	"Salzman2013 ANNOTATED, CDS, coding, INTERNAL, OVCODE, OVEXON best transcript NM_152522 "	chr2																													6.35741	6.94619
TC1200007251.hg.1	5.82044	6.40936	-1.50412	up	hsa_circ_0025836	"Salzman2013 ANNOTATED, CDS, coding, INTERNAL, OVCODE, OVEXON, UTR5 best transcript NM_018169 "	Circle RNA	chr12	+	hsa_circ_0025836	31959370	31993109	10	12p11.21	NA		circbase	"Salzman2013 ANNOTATED, CDS, coding, INTERNAL, OVCODE, OVEXON, UTR5 best transcript NM_018169 "	chr12																													5.82044	6.40936
TC1200008134.hg.1	6.68365	7.2727	-1.50426	up	hsa_circ_0027513	"Salzman2013 ANNOTATED, CDS, coding, OVCODE, OVEXON, UTR3, UTR5 best transcript NM_006530 "	Circle RNA	chr12	+	hsa_circ_0027513	69359703	69390870	10	12q15	NA		Guo	"Salzman2013 ANNOTATED, CDS, coding, OVCODE, OVEXON, UTR3, UTR5 best transcript NM_006530 "	chr12																													6.68365	7.2727
TC0800007957.hg.1	6.93194	7.52129	-1.50456	up	hsa_circ_0084777	"Salzman2013 ANNOTATED, CDS, coding, OVCODE, OVERLAPTX, OVEXON, UTR5 best transcript NM_172037 "	Circle RNA	chr8	+	hsa_circ_0084777	73294602	73325285	10	8q21.11	NA		circbase	"Salzman2013 ANNOTATED, CDS, coding, OVCODE, OVERLAPTX, OVEXON, UTR5 best transcript NM_172037 "	chr8																													6.93194	7.52129
TC1600007016.hg.1	4.61421	5.20387	-1.5049	up	chr16_15794592_15794782	"circRNA transcript identified by Guo, et al. on chr16 from 15794592-15794782 on Hg19 "	Circle RNA	chr16	+	chr16_15794592_15794782	15700735	15700925	6		NA		circbase	"circRNA transcript identified by Guo, et al. on chr16 from 15794592-15794782 on Hg19 "	chr16																													4.61421	5.20387
TC0400007270.hg.1	6.45169	7.04253	-1.50613	up	hsa_circ_0002997	"Jeck2013, Salzman2013 ANNOTATED, CDS, coding, INTERNAL, OVCODE, OVEXON best transcript NM_138389 "	Circle RNA	chr4	+	hsa_circ_0002997	38867677	38945744	10	4p14	NA		circbase	"Jeck2013, Salzman2013 ANNOTATED, CDS, coding, INTERNAL, OVCODE, OVEXON best transcript NM_138389 "	chr4																													6.45169	7.04253
TC1700010763.hg.1	3.92675	4.51766	-1.50619	up	hsa_circ_0005659	"Jeck2013, Salzman2013 ANNOTATED, CDS, coding, INTERNAL, OVCODE, OVEXON best transcript NM_007300 "	Circle RNA	chr17	-	hsa_circ_0005659	43044295	43125483	10	17q21	NA		circbase	"Jeck2013, Salzman2013 ANNOTATED, CDS, coding, INTERNAL, OVCODE, OVEXON best transcript NM_007300 "	chr17																													3.92675	4.51766
TC0500010553.hg.1	2.25141	2.84274	-1.50663	up	hsa_circ_0072340	"Salzman2013 ANNOTATED, CDS, coding, INTERNAL, OVCODE, OVEXON, UTR5 best transcript NM_001465 "	Circle RNA	chr5	-	hsa_circ_0072340	39105224	39274528	10	5p13.1	NA		circbase	"Salzman2013 ANNOTATED, CDS, coding, INTERNAL, OVCODE, OVEXON, UTR5 best transcript NM_001465 "	chr5																													2.25141	2.84274
TC0100008334.hg.1	4.65283	5.24437	-1.50685	up	hsa_circ_0002361	"Jeck2013 ANNOTATED, CDS, coding, INTERNAL, OVCODE, OVEXON best transcript NM_001004339 "	Circle RNA	chr1	+	hsa_circ_0002361	52842511	52894998	10	1p32.3	NA		circbase	"Jeck2013 ANNOTATED, CDS, coding, INTERNAL, OVCODE, OVEXON best transcript NM_001004339 "	chr1																													4.65283	5.24437
TC0200007535.hg.1	5.61283	6.20461	-1.50711	up	hsa_circ_0005951	"Jeck2013 ALT_ACCEPTOR, INTERNAL, ncRNA, OVCODE, OVEXON best transcript NR_024188 "	Circle RNA	chr2	+	hsa_circ_0005951	48440598	48515392	10	2p16.3	NA		circbase	"Jeck2013 ALT_ACCEPTOR, INTERNAL, ncRNA, OVCODE, OVEXON best transcript NR_024188 "	chr2																													5.61283	6.20461
TC0100012593.hg.1	4.39468	4.98684	-1.5075	up	hsa_circ_0009414	"Salzman2013 ALT_DONOR, CDS, coding, INTERNAL, OVCODE, OVEXON, UTR3 best transcript NM_017818 "	Circle RNA	chr1	-	hsa_circ_0009414	3630767	3652761	10	1p36.3	NA		circbase	"Salzman2013 ALT_DONOR, CDS, coding, INTERNAL, OVCODE, OVEXON, UTR3 best transcript NM_017818 "	chr1																													4.39468	4.98684
TC0200007257.hg.1	6.45895	7.05112	-1.5075	up	hsa_circ_0006444	"Jeck2013 ALT_DONOR, CDS, coding, INTERNAL, OVCODE, OVEXON, UTR3 best transcript NM_144736 "	Circle RNA	chr2	+	hsa_circ_0006444	37231631	37253403	10	2p22.2	NA		Guo	"Jeck2013 ALT_DONOR, CDS, coding, INTERNAL, OVCODE, OVEXON, UTR3 best transcript NM_144736 "	chr2																													6.45895	7.05112
TC0100013700.hg.1	6.14151	6.73369	-1.50752	up	hsa_circ_0003352	"Jeck2013, Salzman2013 ANNOTATED, CDS, coding, INTERNAL, OVCODE, OVEXON best transcript NM_022111 "	Circle RNA	chr1	-	hsa_circ_0003352	35720218	35769967	10	1p34.2	NA		circbase	"Jeck2013, Salzman2013 ANNOTATED, CDS, coding, INTERNAL, OVCODE, OVEXON best transcript NM_022111 "	chr1																													6.14151	6.73369
TC1700008690.hg.1	5.36586	5.95994	-1.50952	up	hsa_circ_0045415	"Salzman2013 ANNOTATED, CDS, coding, INTERNAL, OVCODE, OVEXON best transcript NM_181671 "	Circle RNA	chr17	+	hsa_circ_0045415	67377281	67697263	10	17q24.2	NA		circbase	"Salzman2013 ANNOTATED, CDS, coding, INTERNAL, OVCODE, OVEXON best transcript NM_181671 "	chr17																													5.36586	5.95994
TC0400012606.hg.1	5.09298	5.68719	-1.50964	up	hsa_circ_0071523	"Salzman2013 ANNOTATED, CDS, coding, INTERNAL, OVCODE, OVEXON best transcript NM_002199 "	Circle RNA	chr4	-	hsa_circ_0071523	184387713	184474580	10	4q34.1-q35.1	NA		circbase	"Salzman2013 ANNOTATED, CDS, coding, INTERNAL, OVCODE, OVEXON best transcript NM_002199 "	chr4																													5.09298	5.68719
TC2200006935.hg.1	3.92727	4.5234	-1.51166	up	hsa_circ_0001213	"Memczak2013 ALT_DONOR, CDS, coding, INTERNAL, intronic best transcript NM_005160 "	Circle RNA	chr22	+	hsa_circ_0001213	25564849	25729294	10	22q12.1	NA		circbase	"Memczak2013 ALT_DONOR, CDS, coding, INTERNAL, intronic best transcript NM_005160 "	chr22																													3.92727	4.5234
TC0100018347.hg.1	3.1553	3.75216	-1.51242	up	chr1_219467402_219468493	"circRNA transcript identified by Guo, et al. on chr1 from 219467402-219468493 on Hg19 "	Circle RNA	chr1	+	chr1_219467402_219468493	219294060	219326931	10		NA		circbase	"circRNA transcript identified by Guo, et al. on chr1 from 219467402-219468493 on Hg19 "	chr1																													3.1553	3.75216
TC0100010905.hg.1	1.88898	2.48693	-1.51357	up	hsa_circ_0004689	"Jeck2013, Salzman2013 ANNOTATED, CDS, coding, INTERNAL, OVCODE, OVEXON best transcript NM_017673 "	Circle RNA	chr1	+	hsa_circ_0004689	185157060	185291781	10	1q25	NA		circbase	"Jeck2013, Salzman2013 ANNOTATED, CDS, coding, INTERNAL, OVCODE, OVEXON best transcript NM_017673 "	chr1																													1.88898	2.48693
TC1000012424.hg.1	2.38245	2.98055	-1.51372	up	hsa_circ_0017503	"Salzman2013 ANNOTATED, ncRNA, OVCODE, OVERLAPTX, OVEXON best transcript NR_038284 "	Circle RNA	chr10	+	hsa_circ_0017503	3141601	3167972	10		NA		circbase	"Salzman2013 ANNOTATED, ncRNA, OVCODE, OVERLAPTX, OVEXON best transcript NR_038284 "	chr10																													2.38245	2.98055
TC0800012324.hg.1	3.30031	3.89869	-1.51402	up	hsa_circ_0084876	"Salzman2013 ANNOTATED, CDS, coding, OVCODE, OVEXON, UTR5 best transcript NM_001129890 "	Circle RNA	chr8	+	hsa_circ_0084876	91101832	91219236	10	8q21.3	NA		Guo	"Salzman2013 ANNOTATED, CDS, coding, OVCODE, OVEXON, UTR5 best transcript NM_001129890 "	chr8																													3.30031	3.89869
TC0100007569.hg.1	6.48396	7.08268	-1.51436	up	hsa_circ_0011163	"Salzman2013 ANNOTATED, CDS, coding, INTERNAL, OVCODE, OVEXON, UTR5 best transcript NM_006582 "	Circle RNA	chr1	+	hsa_circ_0011163	28668728	28719353	10	1p35.3	NA		circbase	"Salzman2013 ANNOTATED, CDS, coding, INTERNAL, OVCODE, OVEXON, UTR5 best transcript NM_006582 "	chr1																													6.48396	7.08268
TC0100014009.hg.1	2.5773	3.17604	-1.5144	up	hsa_circ_0012219	"Salzman2013 ANNOTATED, CDS, coding, OVCODE, OVERLAPTX, OVEXON, UTR3 best transcript NM_007170 "	Circle RNA	chr1	-	hsa_circ_0012219	45343883	45491168	10	1p32	NA		circbase	"Salzman2013 ANNOTATED, CDS, coding, OVCODE, OVERLAPTX, OVEXON, UTR3 best transcript NM_007170 "	chr1																													2.5773	3.17604
TC2200006703.hg.1	4.85917	5.45854	-1.51505	up	hsa_circ_0062410	"Salzman2013 ANNOTATED, CDS, coding, OVCODE, OVERLAPTX, OVEXON, UTR3 best transcript NM_015094 "	Circle RNA	chr22	+	hsa_circ_0062410	21417404	21451463	10	22q11.21	NA		circbase	"Salzman2013 ANNOTATED, CDS, coding, OVCODE, OVERLAPTX, OVEXON, UTR3 best transcript NM_015094 "	chr22																													4.85917	5.45854
TC0100018473.hg.1	6.77553	7.37703	-1.51729	up	hsa_circ_0013859	"Salzman2013 ALT_ACCEPTOR, CDS, coding, INTERNAL, OVCODE, OVEXON best transcript NM_004892 "	Circle RNA	chr1	-	hsa_circ_0013859	148771605	148784594	10		NA		circbase	"Salzman2013 ALT_ACCEPTOR, CDS, coding, INTERNAL, OVCODE, OVEXON best transcript NM_004892 "	chr1																													6.77553	7.37703
TC0400009038.hg.1	6.89953	7.50149	-1.51778	up	hsa_circ_0001454	"Memczak2013 ANNOTATED, CDS, coding, INTERNAL best transcript NM_001131007 "	Circle RNA	chr4	+	hsa_circ_0001454	153466346	153636711	10	4q31.3	NA		circbase	"Memczak2013 ANNOTATED, CDS, coding, INTERNAL best transcript NM_001131007 "	chr4																													6.89953	7.50149
TC0600013001.hg.1	5.4698	6.07265	-1.51872	up	hsa_circ_0077729	"Salzman2013 ANNOTATED, CDS, coding, INTERNAL, OVCODE, OVEXON best transcript NM_001042475 "	Circle RNA	chr6	-	hsa_circ_0077729	118460772	118710075	10	6q22	NA		circbase	"Salzman2013 ANNOTATED, CDS, coding, INTERNAL, OVCODE, OVEXON best transcript NM_001042475 "	chr6																													5.4698	6.07265
TC0800010459.hg.1	2.9086	3.51208	-1.51938	up	chr8_54957376_54958226	"circRNA transcript identified by Guo, et al. on chr8 from 54957376-54958226 on Hg19 "	Circle RNA	chr8	-	chr8_54957376_54958226	54042939	54045666	10		NA		circbase	"circRNA transcript identified by Guo, et al. on chr8 from 54957376-54958226 on Hg19 "	chr8																													2.9086	3.51208
TC0400009855.hg.1	6.3702	6.97463	-1.52038	up	hsa_circ_0005963	"Jeck2013, Salzman2013 ANNOTATED, CDS, coding, INTERNAL, OVCODE, OVEXON, UTR3 best transcript NM_032927 "	Circle RNA	chr4	-	hsa_circ_0005963	4235542	4248242	10	4p16.3	NA		circbase	"Jeck2013, Salzman2013 ANNOTATED, CDS, coding, INTERNAL, OVCODE, OVEXON, UTR3 best transcript NM_032927 "	chr4																													6.3702	6.97463
TC1300007706.hg.1	3.67953	4.28541	-1.52191	up	hsa_circ_0030556	"Salzman2013 ANNOTATED, INTERNAL, ncRNA, OVEXON best transcript NR_027349 "	Circle RNA	chr13	+	hsa_circ_0030556	91347820	91354579	10	13q31.3	NA		circbase	"Salzman2013 ANNOTATED, INTERNAL, ncRNA, OVEXON best transcript NR_027349 "	chr13																													3.67953	4.28541
TC1000008798.hg.1	4.64575	5.25348	-1.52386	up	hsa_circ_0019971	"Salzman2013 ANNOTATED, CDS, coding, OVCODE, OVEXON, UTR3, UTR5 best transcript NM_001002759 "	Circle RNA	chr10	+	hsa_circ_0019971	104122058	104126385	10	10q25.1	NA		circbase	"Salzman2013 ANNOTATED, CDS, coding, OVCODE, OVEXON, UTR3, UTR5 best transcript NM_001002759 "	chr10																													4.64575	5.25348
TC0800007886.hg.1	3.72941	4.33911	-1.52595	up	hsa_circ_0084708	"Salzman2013 ANNOTATED, CDS, coding, INTERNAL, OVCODE, OVEXON best transcript NM_024870 "	Circle RNA	chr8	+	hsa_circ_0084708	67952118	68237030	10	8q13.2	NA		circbase	"Salzman2013 ANNOTATED, CDS, coding, INTERNAL, OVCODE, OVEXON best transcript NM_024870 "	chr8																													3.72941	4.33911
TC1200009116.hg.1	3.86648	4.47641	-1.52619	up	hsa_circ_0000447	"Memczak2013 ANTISENSE, CDS, coding, INTERNAL best transcript NM_006836 "	Circle RNA	chr12	+	hsa_circ_0000447	120153343	120153844	6		NA		circbase	"Memczak2013 ANTISENSE, CDS, coding, INTERNAL best transcript NM_006836 "	chr12																													3.86648	4.47641
TC0600012654.hg.1	3.90699	4.51773	-1.52704	up	hsa_circ_0003554	"Jeck2013 ANNOTATED, CDS, coding, INTERNAL, OVCODE, OVEXON best transcript NM_017421 "	Circle RNA	chr6	-	hsa_circ_0003554	99369400	99394206	10	6q16.2	NA		circbase	"Jeck2013 ANNOTATED, CDS, coding, INTERNAL, OVCODE, OVEXON best transcript NM_017421 "	chr6																													3.90699	4.51773
TC0600009080.hg.1	5.40602	6.01805	-1.5284	up	hsa_circ_0004131	"Jeck2013 ANNOTATED, CDS, coding, INTERNAL, OVCODE, OVEXON, UTR5 best transcript NM_001083535 "	Circle RNA	chr6	+	hsa_circ_0004131	109095110	109163932	10	6q21	NA		circbase	"Jeck2013 ANNOTATED, CDS, coding, INTERNAL, OVCODE, OVEXON, UTR5 best transcript NM_001083535 "	chr6																													5.40602	6.01805
TC1200008820.hg.1	5.28495	5.8976	-1.52906	up	hsa_circ_0004427	"Jeck2013 ANNOTATED, CDS, coding, INTERNAL, OVCODE, OVEXON best transcript NM_014055 "	Circle RNA	chr12	+	hsa_circ_0004427	110124335	110218797	10	12q24.13	NA		circbase	"Jeck2013 ANNOTATED, CDS, coding, INTERNAL, OVCODE, OVEXON best transcript NM_014055 "	chr12																													5.28495	5.8976
TC0X00010387.hg.1	4.7989	5.4117	-1.52922	up	hsa_circ_0091260	"Salzman2013 ANNOTATED, CDS, coding, OVCODE, OVEXON, UTR3 best transcript NM_021992 "	Circle RNA	chrX	-	hsa_circ_0091260	102513676	102516784	10	Xq21.33-q22.3	NA		circbase	"Salzman2013 ANNOTATED, CDS, coding, OVCODE, OVEXON, UTR3 best transcript NM_021992 "	chrX																													4.7989	5.4117
TC0300011314.hg.1	4.06396	4.67723	-1.52972	up	hsa_circ_0066400	"Salzman2013 ANNOTATED, CDS, coding, INTERNAL, OVCODE, OVERLAPTX, OVEXON best transcript NM_198463 "	Circle RNA	chr3	-	hsa_circ_0066400	58717365	59050084	10	3p14.2	NA		circbase	"Salzman2013 ANNOTATED, CDS, coding, INTERNAL, OVCODE, OVERLAPTX, OVEXON best transcript NM_198463 "	chr3																													4.06396	4.67723
TC0400012990.hg.1	5.95296	6.56781	-1.5314	up	hsa_circ_0071395	"Salzman2013 ANNOTATED, CDS, coding, OVCODE, OVEXON, UTR3 best transcript NM_001012967 "	Circle RNA	chr4	-	hsa_circ_0071395	168356735	168480514	10	4q32.3	NA		circbase	"Salzman2013 ANNOTATED, CDS, coding, OVCODE, OVEXON, UTR3 best transcript NM_001012967 "	chr4																													5.95296	6.56781
TC0800007934.hg.1	3.58521	4.20032	-1.53168	up	hsa_circ_0002503	"Jeck2013 ALT_DONOR, downstream_end, ncRNA, OVCODE, OVERLAPTX, OVEXON best transcript NR_033652 "	Circle RNA	chr8	+	hsa_circ_0002503	71828167	72118393	10	8q13.3	NA		circbase	"Jeck2013 ALT_DONOR, downstream_end, ncRNA, OVCODE, OVERLAPTX, OVEXON best transcript NR_033652 "	chr8																													3.58521	4.20032
TC0300009258.hg.1	2.21493	2.83337	-1.53522	up	hsa_circ_0002626	"Jeck2013, Salzman2013 ANNOTATED, CDS, coding, INTERNAL, OVCODE, OVEXON best transcript NM_007289 "	Circle RNA	chr3	+	hsa_circ_0002626	155024124	155183729	10	3q25.2	NA		circbase	"Jeck2013, Salzman2013 ANNOTATED, CDS, coding, INTERNAL, OVCODE, OVEXON best transcript NM_007289 "	chr3																													2.21493	2.83337
TC0500012283.hg.1	1.84135	2.46198	-1.53754	up	chr5_141008234_141008739	"circRNA transcript identified by Guo, et al. on chr5 from 141008234-141008739 on Hg19 "	Circle RNA	chr5	-	chr5_141008234_141008739	141628667	141629172	6		NA		circbase	"circRNA transcript identified by Guo, et al. on chr5 from 141008234-141008739 on Hg19 "	chr5																													1.84135	2.46198
TC0300006580.hg.1	5.33326	5.95406	-1.53772	up	hsa_circ_0064266	"Salzman2013 ANNOTATED, CDS, coding, INTERNAL, OVCODE, OVEXON best transcript NM_001570 "	Circle RNA	chr3	+	hsa_circ_0064266	10164865	10243743	10	3p25.3	NA		circbase	"Salzman2013 ANNOTATED, CDS, coding, INTERNAL, OVCODE, OVEXON best transcript NM_001570 "	chr3																													5.33326	5.95406
TC1100007698.hg.1	3.95273	4.57831	-1.54283	up	chr11_57588047_57588547	"circRNA transcript identified by Guo, et al. on chr11 from 57588047-57588547 on Hg19 "	Circle RNA	chr11	+	chr11_57588047_57588547	57820575	57821075	6		NA		circbase	"circRNA transcript identified by Guo, et al. on chr11 from 57588047-57588547 on Hg19 "	chr11																													3.95273	4.57831
TC0300012403.hg.1	4.44833	5.07515	-1.54416	up	hsa_circ_0001340	"Jeck2013, Memczak2013 ANNOTATED, coding, OVEXON, UTR5 best transcript NM_001017395 "	Circle RNA	chr3	-	hsa_circ_0001340	129647792	129893576	10	3q22.1	NA		Guo	"Jeck2013, Memczak2013 ANNOTATED, coding, OVEXON, UTR5 best transcript NM_001017395 "	chr3																													4.44833	5.07515
TC1100009407.hg.1	2.74263	3.36973	-1.54445	up	hsa_circ_0024747	"Salzman2013 ANNOTATED, CDS, coding, OVCODE, OVEXON, UTR5 best transcript NM_025004 "	Circle RNA	chr11	+	hsa_circ_0024747	124954121	125041491	10	11q24.2	NA		circbase	"Salzman2013 ANNOTATED, CDS, coding, OVCODE, OVEXON, UTR5 best transcript NM_025004 "	chr11																													2.74263	3.36973
TC0Y00006528.hg.1	5.98504	6.61303	-1.54542	up	hsa_circ_0006322	"Jeck2013, Salzman2013 ANNOTATED, INTERNAL, ncRNA, OVEXON best transcript NR_028062 "	Circle RNA	chrY	+	hsa_circ_0006322	7273972	7381548	10	Yp11.2	NA		Guo	"Jeck2013, Salzman2013 ANNOTATED, INTERNAL, ncRNA, OVEXON best transcript NR_028062 "	chrY																													5.98504	6.61303
TC2200008036.hg.1	3.9012	4.52979	-1.54605	up	hsa_circ_0062314	Salzman2013 INTERGENIC best transcript None	Circle RNA	chr22	-	hsa_circ_0062314	20350578	20390758	10	22q11.21	NA		circbase	Salzman2013 INTERGENIC best transcript None	chr22																													3.9012	4.52979
TC0600011714.hg.1	6.03451	6.66581	-1.54896	up	hsa_circ_0076253	"Salzman2013 ANNOTATED, CDS, coding, INTERNAL, OVCODE, OVEXON best transcript NM_052893 "	Circle RNA	chr6	-	hsa_circ_0076253	38168451	38640148	10	6p21	NA		circbase	"Salzman2013 ANNOTATED, CDS, coding, INTERNAL, OVCODE, OVEXON best transcript NM_052893 "	chr6																													6.03451	6.66581
TC0800010458.hg.1	7.24268	7.87433	-1.54934	up	hsa_circ_0003053	"Jeck2013, Salzman2013 ANNOTATED, CDS, coding, INTERNAL, OVCODE, OVEXON best transcript NM_006756 "	Circle RNA	chr8	-	hsa_circ_0003053	53966552	54022529	10	8q11.2	NA		Guo	"Jeck2013, Salzman2013 ANNOTATED, CDS, coding, INTERNAL, OVCODE, OVEXON best transcript NM_006756 "	chr8																													7.24268	7.87433
TC0500012567.hg.1	5.20895	5.84095	-1.54971	up	hsa_circ_0074716	"Salzman2013 ANNOTATED, CDS, coding, INTERNAL, OVCODE, OVERLAPTX, OVEXON best transcript NM_032385 "	Circle RNA	chr5	-	hsa_circ_0074716	154818491	154859252	10	5q31-q32	NA		circbase	"Salzman2013 ANNOTATED, CDS, coding, INTERNAL, OVCODE, OVERLAPTX, OVEXON best transcript NM_032385 "	chr5																													5.20895	5.84095
TC2100007841.hg.1	1.4694	2.10164	-1.54996	up	hsa_circ_0061353	"Salzman2013 ANNOTATED, ncRNA, OVEXON best transcript TCONS_l2_00017475 "	Circle RNA	chr21	-	hsa_circ_0061353	28116094	28228667	10	21q21.3	NA		circbase	"Salzman2013 ANNOTATED, ncRNA, OVEXON best transcript TCONS_l2_00017475 "	chr21																													1.4694	2.10164
TC0900011622.hg.1	2.4677	3.1005	-1.55057	up	hsa_circ_0088723	"Salzman2013 ANNOTATED, ncRNA, OVEXON best transcript NR_033374 "	Circle RNA	chr9	-	hsa_circ_0088723	128106047	128119843	10	9q34.11	NA		circbase	"Salzman2013 ANNOTATED, ncRNA, OVEXON best transcript NR_033374 "	chr9																													2.4677	3.1005
TC0900010439.hg.1	3.6074	4.24031	-1.55069	up	hsa_circ_0087216	"Salzman2013 ANNOTATED, CDS, coding, INTERNAL, OVCODE, OVEXON best transcript NM_017662 "	Circle RNA	chr9	-	hsa_circ_0087216	74722495	74888094	10	9q21.13	NA		circbase	"Salzman2013 ANNOTATED, CDS, coding, INTERNAL, OVCODE, OVEXON best transcript NM_017662 "	chr9																													3.6074	4.24031
TC0300009724.hg.1	6.71049	7.34536	-1.5528	up	hsa_circ_0068355	"Salzman2013 ANNOTATED, CDS, coding, INTERNAL, OVCODE, OVEXON, UTR5 best transcript NM_001009921 "	Circle RNA	chr3	+	hsa_circ_0068355	184812143	185052614	10	3q27.2	NA		circbase	"Salzman2013 ANNOTATED, CDS, coding, INTERNAL, OVCODE, OVEXON, UTR5 best transcript NM_001009921 "	chr3																													6.71049	7.34536
TC0300010123.hg.1	6.23554	6.87327	-1.55587	up	hsa_circ_0003400	"Jeck2013, Salzman2013 ANNOTATED, CDS, coding, INTERNAL, OVCODE, OVEXON best transcript NM_016302 "	Circle RNA	chr3	-	hsa_circ_0003400	3148992	3179717	10	3p26.2	NA		Guo	"Jeck2013, Salzman2013 ANNOTATED, CDS, coding, INTERNAL, OVCODE, OVEXON best transcript NM_016302 "	chr3																													6.23554	6.87327
TC0600014301.hg.1	2.38196	3.02069	-1.55696	up	hsa_circ_0076803	"Salzman2013 ANNOTATED, ncRNA, OVEXON best transcript TCONS_00011220 "	Circle RNA	chr6	-	hsa_circ_0076803	53561289	53617171	10		NA		circbase	"Salzman2013 ANNOTATED, ncRNA, OVEXON best transcript TCONS_00011220 "	chr6																													2.38196	3.02069
TC0200009145.hg.1	2.54036	3.18097	-1.55899	up	chr2_123150538_123154980	"circRNA transcript identified by Guo, et al. on chr2 from 123150538-123154980 on Hg19 "	Circle RNA	chr2	+	chr2_123150538_123154980	122392962	122397404	6		NA		circbase	"circRNA transcript identified by Guo, et al. on chr2 from 123150538-123154980 on Hg19 "	chr2																													2.54036	3.18097
TC0600008981.hg.1	4.76001	5.40194	-1.56042	up	hsa_circ_0077538	"Salzman2013 ANNOTATED, CDS, coding, OVCODE, OVERLAPTX, OVEXON, UTR3 best transcript NM_001624 "	Circle RNA	chr6	+	hsa_circ_0077538	106360808	106571978	10	6q21	NA		Guo	"Salzman2013 ANNOTATED, CDS, coding, OVCODE, OVERLAPTX, OVEXON, UTR3 best transcript NM_001624 "	chr6																													4.76001	5.40194
TC1800008580.hg.1	5.6713	6.31706	-1.56456	up	hsa_circ_0047551	"Salzman2013 ANNOTATED, CDS, coding, OVCODE, OVEXON, UTR3 best transcript NM_024430 "	Circle RNA	chr18	-	hsa_circ_0047551	45983536	46072284	10	18q12|tdb7990	NA		circbase	"Salzman2013 ANNOTATED, CDS, coding, OVCODE, OVEXON, UTR3 best transcript NM_024430 "	chr18																													5.6713	6.31706
TC1800006937.hg.1	3.56658	4.21666	-1.56926	up	hsa_circ_0047317	"Salzman2013 ANNOTATED, CDS, coding, INTERNAL, OVCODE, OVERLAPTX, OVEXON best transcript NM_005640 "	Circle RNA	chr18	+	hsa_circ_0047317	26225936	26394481	10	18q11.2	NA		circbase	"Salzman2013 ANNOTATED, CDS, coding, INTERNAL, OVCODE, OVERLAPTX, OVEXON best transcript NM_005640 "	chr18																													3.56658	4.21666
TC0100008622.hg.1	3.02027	3.67055	-1.56947	up	hsa_circ_0008632	"Jeck2013 ALT_ACCEPTOR, ALT_DONOR, coding, INTERNAL, intronic best transcript NM_001003679 "	Circle RNA	chr1	+	hsa_circ_0008632	65486391	65498770	10		NA		circbase	"Jeck2013 ALT_ACCEPTOR, ALT_DONOR, coding, INTERNAL, intronic best transcript NM_001003679 "	chr1																													3.02027	3.67055
TC0100008897.hg.1	2.63836	3.28903	-1.56991	up	chr1_85538736_85547098	"circRNA transcript identified by Guo, et al. on chr1 from 85538736-85547098 on Hg19 "	Circle RNA	chr1	+	chr1_85538736_85547098	84999147	85133138	10	1p22.3	NA		circbase	"circRNA transcript identified by Guo, et al. on chr1 from 85538736-85547098 on Hg19 "	chr1																													2.63836	3.28903
TC0X00006891.hg.1	4.10856	4.7605	-1.57127	up	hsa_circ_0006518	"Jeck2013 ANNOTATED, CDS, coding, INTERNAL, OVCODE, OVEXON best transcript NM_001205019 "	Circle RNA	chrX	+	hsa_circ_0006518	30653359	30731460	10	Xp21.3	NA		Guo	"Jeck2013 ANNOTATED, CDS, coding, INTERNAL, OVCODE, OVEXON best transcript NM_001205019 "	chrX																													4.10856	4.7605
TC1800006484.hg.1	6.08923	6.74245	-1.57267	up	hsa_circ_0000820	"Memczak2013 ANNOTATED, CDS, coding, INTERNAL best transcript NM_006101 "	Circle RNA	chr18	+	hsa_circ_0000820	2571511	2616635	10	18p11.32	NA		circbase	"Memczak2013 ANNOTATED, CDS, coding, INTERNAL best transcript NM_006101 "	chr18																													6.08923	6.74245
TC0200013242.hg.1	4.22924	4.88267	-1.5729	up	chr2_85188796_85190226	"circRNA transcript identified by Guo, et al. on chr2 from 85188796-85190226 on Hg19 "	Circle RNA	chr2	-	chr2_85188796_85190226	84961673	84970855	10		NA		circbase	"circRNA transcript identified by Guo, et al. on chr2 from 85188796-85190226 on Hg19 "	chr2																													4.22924	4.88267
TC0700006867.hg.1	2.41922	3.07438	-1.57479	up	hsa_circ_0079547	"Salzman2013 ANNOTATED, CDS, coding, INTERNAL, OVCODE, OVERLAPTX, OVEXON best transcript NM_003777 "	Circle RNA	chr7	+	hsa_circ_0079547	21543215	21901839	10	7p21	NA		circbase	"Salzman2013 ANNOTATED, CDS, coding, INTERNAL, OVCODE, OVERLAPTX, OVEXON best transcript NM_003777 "	chr7																													2.41922	3.07438
TC0300012147.hg.1	2.87986	3.53526	-1.57505	up	chr3_120150129_120150402	"circRNA transcript identified by Guo, et al. on chr3 from 120150129-120150402 on Hg19 "	Circle RNA	chr3	-	chr3_120150129_120150402	120431282	120431555	6		NA		circbase	"circRNA transcript identified by Guo, et al. on chr3 from 120150129-120150402 on Hg19 "	chr3																													2.87986	3.53526
TC1000010411.hg.1	6.0711	6.72697	-1.57557	up	hsa_circ_0018228	"Salzman2013 ANNOTATED, CDS, coding, OVCODE, OVEXON, UTR3 best transcript NM_006955 "	Circle RNA	chr10	-	hsa_circ_0018228	42574183	42638837	10	10q11.2	NA		circbase	"Salzman2013 ANNOTATED, CDS, coding, OVCODE, OVEXON, UTR3 best transcript NM_006955 "	chr10																													6.0711	6.72697
TC0900007863.hg.1	7.50717	8.16352	-1.57609	up	hsa_circ_0087441	"Salzman2013 ANNOTATED, CDS, coding, OVCODE, OVEXON, UTR3, UTR5 best transcript NM_001827 "	Circle RNA	chr9	+	hsa_circ_0087441	89311195	89316703	10	9q22	NA		circbase	"Salzman2013 ANNOTATED, CDS, coding, OVCODE, OVEXON, UTR3, UTR5 best transcript NM_001827 "	chr9																													7.50717	8.16352
TC1000010847.hg.1	4.51517	5.17556	-1.58051	up	hsa_circ_0005138	"Jeck2013 ANNOTATED, CDS, coding, INTERNAL, OVCODE, OVEXON best transcript NM_001080449 "	Circle RNA	chr10	-	hsa_circ_0005138	68414064	68472122	10	10q21.3-q22.1	NA		circbase	"Jeck2013 ANNOTATED, CDS, coding, INTERNAL, OVCODE, OVEXON best transcript NM_001080449 "	chr10																													4.51517	5.17556
TC0300012665.hg.1	5.99829	6.65987	-1.58181	up	hsa_circ_0067606	"Salzman2013 ANNOTATED, CDS, coding, OVCODE, OVEXON, UTR3 best transcript NM_019001 "	Circle RNA	chr3	-	hsa_circ_0067606	142306607	142448062	10	3q23	NA		circbase	"Salzman2013 ANNOTATED, CDS, coding, OVCODE, OVEXON, UTR3 best transcript NM_019001 "	chr3																													5.99829	6.65987
TC0300006856.hg.1	6.28167	6.94436	-1.58303	up	hsa_circ_0064583	"Salzman2013 ANNOTATED, CDS, coding, INTERNAL, OVCODE, OVERLAPTX, OVEXON best transcript NM_000965 "	Circle RNA	chr3	+	hsa_circ_0064583	25174332	25597932	10	3p24.2	NA		circbase	"Salzman2013 ANNOTATED, CDS, coding, INTERNAL, OVCODE, OVERLAPTX, OVEXON best transcript NM_000965 "	chr3																													6.28167	6.94436
TC1200007277.hg.1	6.43671	7.09943	-1.58306	up	hsa_circ_0008040	"Jeck2013, Salzman2013 ANNOTATED, CDS, coding, INTERNAL, OVCODE, OVEXON best transcript NM_012062 "	Circle RNA	chr12	+	hsa_circ_0008040	32679200	32745650	10	12p11.21	NA		circbase	"Jeck2013, Salzman2013 ANNOTATED, CDS, coding, INTERNAL, OVCODE, OVEXON best transcript NM_012062 "	chr12																													6.43671	7.09943
TC0200015087.hg.1	5.15279	5.8171	-1.58481	up	hsa_circ_0002087	"Jeck2013 ANNOTATED, CDS, coding, INTERNAL, OVCODE, OVEXON, UTR5 best transcript NM_178123 "	Circle RNA	chr2	-	hsa_circ_0002087	179101692	179264790	10	2q31.2	NA		circbase	"Jeck2013 ANNOTATED, CDS, coding, INTERNAL, OVCODE, OVEXON, UTR5 best transcript NM_178123 "	chr2																													5.15279	5.8171
TC0800006925.hg.1	5.17268	5.8383	-1.58624	up	hsa_circ_0004787	"Jeck2013, Salzman2013 ANNOTATED, CDS, coding, INTERNAL, OVCODE, OVEXON best transcript NM_018142 "	Circle RNA	chr8	+	hsa_circ_0004787	19817140	19852083	10	8p21.3	NA		circbase	"Jeck2013, Salzman2013 ANNOTATED, CDS, coding, INTERNAL, OVCODE, OVEXON best transcript NM_018142 "	chr8																													5.17268	5.8383
TC0700010050.hg.1	2.46903	3.1367	-1.5885	up	chr7_2325050_2325347	"circRNA transcript identified by Guo, et al. on chr7 from 2325050-2325347 on Hg19 "	Circle RNA	chr7	-	chr7_2325050_2325347	2285415	2285712	6		NA		circbase	"circRNA transcript identified by Guo, et al. on chr7 from 2325050-2325347 on Hg19 "	chr7																													2.46903	3.1367
TC0100010397.hg.1	5.33504	6.0033	-1.58915	up	chr1_163295964_163297251	"circRNA transcript identified by Guo, et al. on chr1 from 163295964-163297251 on Hg19 "	Circle RNA	chr1	+	chr1_163295964_163297251	163266576	163355764	10	1q23.3	NA		circbase	"circRNA transcript identified by Guo, et al. on chr1 from 163295964-163297251 on Hg19 "	chr1																													5.33504	6.0033
TC1500009185.hg.1	6.46006	7.12837	-1.58921	up	hsa_circ_0006343	"Jeck2013 ANNOTATED, CDS, coding, INTERNAL, OVCODE, OVEXON best transcript NM_015497 "	Circle RNA	chr15	-	hsa_circ_0006343	42210452	42273663	10	15q15.1	NA		circbase	"Jeck2013 ANNOTATED, CDS, coding, INTERNAL, OVCODE, OVEXON best transcript NM_015497 "	chr15																													6.46006	7.12837
TC1000012471.hg.1	3.07477	3.74768	-1.59429	up	hsa_circ_0019030	"Salzman2013 ANNOTATED, CDS, coding, INTERNAL, OVCODE, OVEXON, UTR5 best transcript NM_133447 "	Circle RNA	chr10	+	hsa_circ_0019030	86968192	87010203	10	10q23.2	NA		circbase	"Salzman2013 ANNOTATED, CDS, coding, INTERNAL, OVCODE, OVEXON, UTR5 best transcript NM_133447 "	chr10																													3.07477	3.74768
TC1000008431.hg.1	5.96841	6.64274	-1.59585	up	hsa_circ_0019091	"Salzman2013 ANNOTATED, CDS, coding, INTERNAL, OVCODE, OVEXON, UTR5 best transcript NM_032373 "	Circle RNA	chr10	+	hsa_circ_0019091	91163012	91284331	10	10q23.32	NA		circbase	"Salzman2013 ANNOTATED, CDS, coding, INTERNAL, OVCODE, OVEXON, UTR5 best transcript NM_032373 "	chr10																													5.96841	6.64274
TC0200016659.hg.1	3.24691	3.92339	-1.59823	up	hsa_circ_0054450	"Salzman2013 ANNOTATED, CDS, coding, OVCODE, OVEXON, UTR3, UTR5 best transcript NM_080653 "	Circle RNA	chr2	-	hsa_circ_0054450	46511847	46542557	10	2p21	NA		Guo	"Salzman2013 ANNOTATED, CDS, coding, OVCODE, OVEXON, UTR3, UTR5 best transcript NM_080653 "	chr2																													3.24691	3.92339
TC1500006963.hg.1	5.06701	5.74395	-1.59875	up	hsa_circ_0034596	"Salzman2013 ANNOTATED, CDS, coding, OVCODE, OVERLAPTX, OVEXON, UTR5 best transcript NM_170589 "	Circle RNA	chr15	+	hsa_circ_0034596	40594020	40664342	10	15q14	NA		circbase	"Salzman2013 ANNOTATED, CDS, coding, OVCODE, OVERLAPTX, OVEXON, UTR5 best transcript NM_170589 "	chr15																													5.06701	5.74395
TC1400007171.hg.1	3.54003	4.21816	-1.60006	up	hsa_circ_0000538	"Memczak2013 ALT_ACCEPTOR, ALT_DONOR, coding, INTERNAL, intronic best transcript NM_002806 "	Circle RNA	chr14	+	hsa_circ_0000538	52707712	52708036	6		NA		circbase	"Memczak2013 ALT_ACCEPTOR, ALT_DONOR, coding, INTERNAL, intronic best transcript NM_002806 "	chr14																													3.54003	4.21816
TC0400010615.hg.1	3.88811	4.56717	-1.60109	up	hsa_circ_0069663	"Salzman2013 ANNOTATED, CDS, coding, INTERNAL, OVCODE, OVEXON best transcript NM_003328 "	Circle RNA	chr4	-	hsa_circ_0069663	48066393	48134256	10	4p12	NA		circbase	"Salzman2013 ANNOTATED, CDS, coding, INTERNAL, OVCODE, OVEXON best transcript NM_003328 "	chr4																													3.88811	4.56717
TC0X00006733.hg.1	4.67819	5.35741	-1.60127	up	chrX_19068923_19069099	"circRNA transcript identified by Guo, et al. on chrX from 19068923-19069099 on Hg19 "	Circle RNA	chrX	+	chrX_19068923_19069099	18983899	19097979	10		NA		circbase	"circRNA transcript identified by Guo, et al. on chrX from 19068923-19069099 on Hg19 "	chrX																													4.67819	5.35741
TC0500012143.hg.1	2.43885	3.11913	-1.60245	up	chr5_136770511_136771563	"circRNA transcript identified by Guo, et al. on chr5 from 136770511-136771563 on Hg19 "	Circle RNA	chr5	-	chr5_136770511_136771563	137434822	137435874	6		NA		Guo	"circRNA transcript identified by Guo, et al. on chr5 from 136770511-136771563 on Hg19 "	chr5																													2.43885	3.11913
TC0X00006699.hg.1	2.42617	3.10793	-1.6041	up	chrX_16769174_16769304	"circRNA transcript identified by Guo, et al. on chrX from 16769174-16769304 on Hg19 "	Circle RNA	chrX	+	chrX_16769174_16769304	16751051	16751181	6		NA		circbase	"circRNA transcript identified by Guo, et al. on chrX from 16769174-16769304 on Hg19 "	chrX																													2.42617	3.10793
TC0200007115.hg.1	5.36918	6.05095	-1.60411	up	hsa_circ_0003475	"Jeck2013, Salzman2013 ANNOTATED, CDS, coding, INTERNAL, OVCODE, OVEXON best transcript NM_024692 "	Circle RNA	chr2	+	hsa_circ_0003475	29097676	29189643	10	2p23.2	NA		circbase	"Jeck2013, Salzman2013 ANNOTATED, CDS, coding, INTERNAL, OVCODE, OVEXON best transcript NM_024692 "	chr2																													5.36918	6.05095
TC0400009352.hg.1	4.93204	5.61408	-1.60441	up	hsa_circ_0071455	"Salzman2013 ANNOTATED, coding, OVERLAPTX, OVEXON, UTR5 best transcript NM_001145314 "	Circle RNA	chr4	+	hsa_circ_0071455	174283677	174333380	10	4q34	NA		Guo	"Salzman2013 ANNOTATED, coding, OVERLAPTX, OVEXON, UTR5 best transcript NM_001145314 "	chr4																													4.93204	5.61408
TC0100008584.hg.1	4.22998	4.9125	-1.60494	up	hsa_circ_0012830	"Salzman2013 ANNOTATED, CDS, coding, INTERNAL, OVCODE, OVEXON, UTR5 best transcript NM_013339 "	Circle RNA	chr1	+	hsa_circ_0012830	63367590	63438562	10	1p31.3	NA		circbase	"Salzman2013 ANNOTATED, CDS, coding, INTERNAL, OVCODE, OVEXON, UTR5 best transcript NM_013339 "	chr1																													4.22998	4.9125
TC0100006627.hg.1	5.33297	6.01608	-1.60559	up	hsa_circ_0009436	"Salzman2013 ALT_ACCEPTOR, ALT_DONOR, coding, INTERNAL, intronic best transcript NM_004402 "	Circle RNA	chr1	+	hsa_circ_0009436	3857267	3885429	10	1p36.3	NA		circbase	"Salzman2013 ALT_ACCEPTOR, ALT_DONOR, coding, INTERNAL, intronic best transcript NM_004402 "	chr1																													5.33297	6.01608
TC0800008758.hg.1	6.58573	7.26939	-1.60621	up	hsa_circ_0085483	"Salzman2013 ANNOTATED, CDS, coding, OVCODE, OVERLAPTX, OVEXON, UTR3 best transcript NM_144963 "	Circle RNA	chr8	+	hsa_circ_0085483	123768456	123815452	10	8q24.13	NA		circbase	"Salzman2013 ANNOTATED, CDS, coding, OVCODE, OVERLAPTX, OVEXON, UTR3 best transcript NM_144963 "	chr8																													6.58573	7.26939
TC0500008815.hg.1	1.79675	2.48067	-1.6065	up	chr5_138695112_138695367	"circRNA transcript identified by Guo, et al. on chr5 from 138695112-138695367 on Hg19 "	Circle RNA	chr5	+	chr5_138695112_138695367	139359423	139359678	6		NA		circbase	"circRNA transcript identified by Guo, et al. on chr5 from 138695112-138695367 on Hg19 "	chr5																													1.79675	2.48067
TC1900011938.hg.1	4.59687	5.28294	-1.60889	up	hsa_circ_0000931	"Memczak2013 ALT_DONOR, CDS, coding, downstream_end, UTR3 best transcript NM_001172692 "	Circle RNA	chr19	-	hsa_circ_0000931	37735833	37779878	10	19q13.12	NA		circbase	"Memczak2013 ALT_DONOR, CDS, coding, downstream_end, UTR3 best transcript NM_001172692 "	chr19																													4.59687	5.28294
TC0400009891.hg.1	4.65821	5.34431	-1.60893	up	hsa_circ_0004228	"Jeck2013, Salzman2013 ANNOTATED, CDS, coding, INTERNAL, OVCODE, OVEXON best transcript NM_001166136 "	Circle RNA	chr4	-	hsa_circ_0004228	5542772	5709548	10	4p16.2	NA		circbase	"Jeck2013, Salzman2013 ANNOTATED, CDS, coding, INTERNAL, OVCODE, OVEXON best transcript NM_001166136 "	chr4																													4.65821	5.34431
TC1100009117.hg.1	2.59234	3.27986	-1.61051	up	chr11_114337578_114339401	"circRNA transcript identified by Guo, et al. on chr11 from 114337578-114339401 on Hg19 "	Circle RNA	chr11	+	chr11_114337578_114339401	114466856	114468679	6		NA		Guo	"circRNA transcript identified by Guo, et al. on chr11 from 114337578-114339401 on Hg19 "	chr11																													2.59234	3.27986
TC1300006994.hg.1	5.56371	6.25328	-1.6128	up	hsa_circ_0030144	"Salzman2013 ANNOTATED, CDS, coding, INTERNAL, OVCODE, OVEXON best transcript NM_033012 "	Circle RNA	chr13	+	hsa_circ_0030144	42562736	42608013	10	13q14	NA		circbase	"Salzman2013 ANNOTATED, CDS, coding, INTERNAL, OVCODE, OVEXON best transcript NM_033012 "	chr13																													5.56371	6.25328
TC1300008708.hg.1	2.57564	3.26686	-1.61465	up	hsa_circ_0000477	"Memczak2013 ALT_ACCEPTOR, ALT_DONOR, coding, INTERNAL, intronic best transcript NM_172373 "	Circle RNA	chr13	-	hsa_circ_0000477	41003175	41003496	6		NA		circbase	"Memczak2013 ALT_ACCEPTOR, ALT_DONOR, coding, INTERNAL, intronic best transcript NM_172373 "	chr13																													2.57564	3.26686
TC0500011602.hg.1	3.77669	4.46865	-1.61548	up	hsa_circ_0006499	"Jeck2013, Salzman2013 ANNOTATED, CDS, coding, INTERNAL, OVCODE, OVEXON best transcript NM_017676 "	Circle RNA	chr5	-	hsa_circ_0006499	103086000	103120151	10	5q21.1	NA		Guo	"Jeck2013, Salzman2013 ANNOTATED, CDS, coding, INTERNAL, OVCODE, OVEXON best transcript NM_017676 "	chr5																													3.77669	4.46865
TC0500011220.hg.1	2.24028	2.93319	-1.61655	up	hsa_circ_0001500	"Memczak2013 ALT_ACCEPTOR, ALT_DONOR, coding, INTERNAL, intronic best transcript NM_003664 "	Circle RNA	chr5	-	hsa_circ_0001500	78003782	78003935	6		NA		circbase	"Memczak2013 ALT_ACCEPTOR, ALT_DONOR, coding, INTERNAL, intronic best transcript NM_003664 "	chr5																													2.24028	2.93319
TC1900008245.hg.1	4.9294	5.6249	-1.61945	up	hsa_circ_0051372	"Salzman2013 ANNOTATED, CDS, coding, OVCODE, OVEXON, UTR3, UTR5 best transcript NM_013359 "	Circle RNA	chr19	+	hsa_circ_0051372	43951223	43967709	10	19q13.2	NA		circbase	"Salzman2013 ANNOTATED, CDS, coding, OVCODE, OVEXON, UTR3, UTR5 best transcript NM_013359 "	chr19																													4.9294	5.6249
TC0500011125.hg.1	5.62486	6.32074	-1.61987	up	hsa_circ_0072988	"Salzman2013 ANNOTATED, CDS, coding, OVCODE, OVEXON, UTR3 best transcript NM_023039 "	Circle RNA	chr5	-	hsa_circ_0072988	73552200	73565686	10	5q12-q13	NA		circbase	"Salzman2013 ANNOTATED, CDS, coding, OVCODE, OVEXON, UTR3 best transcript NM_023039 "	chr5																													5.62486	6.32074
TC1200010686.hg.1	4.79405	5.49007	-1.62002	up	hsa_circ_0003202	"Jeck2013, Salzman2013 ANNOTATED, CDS, coding, INTERNAL, OVCODE, OVEXON best transcript NM_001174129 "	Circle RNA	chr12	-	hsa_circ_0003202	50979401	51028566	10	12q13	NA		circbase	"Jeck2013, Salzman2013 ANNOTATED, CDS, coding, INTERNAL, OVCODE, OVEXON best transcript NM_001174129 "	chr12																													4.79405	5.49007
TC0300012943.hg.1	7.86834	8.56455	-1.62024	up	hsa_circ_0067823	"Salzman2013 ANNOTATED, CDS, coding, OVCODE, OVERLAPTX, OVEXON, UTR3 best transcript NM_020169 "	Circle RNA	chr3	-	hsa_circ_0067823	158645822	158672693	10	3q25.32	NA		circbase	"Salzman2013 ANNOTATED, CDS, coding, OVCODE, OVERLAPTX, OVEXON, UTR3 best transcript NM_020169 "	chr3																													7.86834	8.56455
TC0300014054.hg.1	4.24966	4.94623	-1.62064	up	hsa_circ_0067536	"Salzman2013 ANNOTATED, CDS, coding, INTERNAL, OVCODE, OVEXON best transcript NM_006219 "	Circle RNA	chr3	-	hsa_circ_0067536	138733361	138737886	9		NA		circbase	"Salzman2013 ANNOTATED, CDS, coding, INTERNAL, OVCODE, OVEXON best transcript NM_006219 "	chr3																													4.24966	4.94623
TC0200009078.hg.1	6.61335	7.31028	-1.62105	up	hsa_circ_0001064	"Jeck2013, Memczak2013, Salzman2013 ANNOTATED, CDS, coding, INTERNAL, OVCODE, OVEXON best transcript NM_001184939 "	Circle RNA	chr2	+	hsa_circ_0001064	120013005	120179121	10	2q14.2	NA		circbase	"Jeck2013, Memczak2013, Salzman2013 ANNOTATED, CDS, coding, INTERNAL, OVCODE, OVEXON best transcript NM_001184939 "	chr2																													6.61335	7.31028
TC0100013231.hg.1	2.51631	3.21453	-1.6225	up	chr1_22164085_22164361	"circRNA transcript identified by Guo, et al. on chr1 from 22164085-22164361 on Hg19 "	Circle RNA	chr1	-	chr1_22164085_22164361	21837592	21837868	6		NA		circbase	"circRNA transcript identified by Guo, et al. on chr1 from 22164085-22164361 on Hg19 "	chr1																													2.51631	3.21453
TC1600009779.hg.1	4.41138	5.11002	-1.62297	up	hsa_circ_0000683	"Memczak2013 ALT_ACCEPTOR, ALT_DONOR, coding, INTERNAL, intronic best transcript NM_001006634 "	Circle RNA	chr16	-	hsa_circ_0000683	24999964	25000177	6		NA		circbase	"Memczak2013 ALT_ACCEPTOR, ALT_DONOR, coding, INTERNAL, intronic best transcript NM_001006634 "	chr16																													4.41138	5.11002
TC1600010439.hg.1	6.84402	7.54402	-1.62451	up	hsa_circ_0006886	"Jeck2013 ANNOTATED, CDS, coding, INTERNAL, OVCODE, OVEXON, UTR5 best transcript NM_024946 "	Circle RNA	chr16	-	hsa_circ_0006886	57152466	57186116	10	16q13	NA		circbase	"Jeck2013 ANNOTATED, CDS, coding, INTERNAL, OVCODE, OVEXON, UTR5 best transcript NM_024946 "	chr16																													6.84402	7.54402
TC1200012804.hg.1	5.759	6.45914	-1.62466	up	hsa_circ_0000409	"Memczak2013 ANNOTATED, CDS, coding, INTERNAL best transcript NM_000946 "	Circle RNA	chr12	-	hsa_circ_0000409	56731580	56752373	10	12q13	NA		Guo	"Memczak2013 ANNOTATED, CDS, coding, INTERNAL best transcript NM_000946 "	chr12																													5.759	6.45914
TC0X00008330.hg.1	6.13627	6.83665	-1.62493	up	hsa_circ_0005276	"Jeck2013, Salzman2013 ANNOTATED, CDS, coding, INTERNAL, OVCODE, OVEXON best transcript NM_001167 "	Circle RNA	chrX	+	hsa_circ_0005276	123859724	123913979	10	Xq25	NA		circbase	"Jeck2013, Salzman2013 ANNOTATED, CDS, coding, INTERNAL, OVCODE, OVEXON best transcript NM_001167 "	chrX																													6.13627	6.83665
TC0200007717.hg.1	6.07932	6.77996	-1.62523	up	hsa_circ_0054715	"Salzman2013 ALT_ACCEPTOR, coding, OVEXON, upstream_start, UTR5 best transcript NM_152392 "	Circle RNA	chr2	+	hsa_circ_0054715	61177418	61191203	10	2p15	NA		circbase	"Salzman2013 ALT_ACCEPTOR, coding, OVEXON, upstream_start, UTR5 best transcript NM_152392 "	chr2																													6.07932	6.77996
TC0100012695.hg.1	3.46213	4.16289	-1.62536	up	hsa_circ_0092370	"Zhang2013 ALT_ACCEPTOR, ALT_DONOR, coding, INTERNAL, intronic best transcript NM_018198 "	Circle RNA	chr1	-	hsa_circ_0092370	6653432	6653631	6		NA		circbase	"Zhang2013 ALT_ACCEPTOR, ALT_DONOR, coding, INTERNAL, intronic best transcript NM_018198 "	chr1																													3.46213	4.16289
TC0200008666.hg.1	6.42609	7.12939	-1.62823	up	hsa_circ_0055911	"Salzman2013 ANNOTATED, CDS, coding, INTERNAL, OVCODE, OVEXON, UTR5 best transcript NM_000877 "	Circle RNA	chr2	+	hsa_circ_0055911	102064544	102179874	10	2q12	NA		circbase	"Salzman2013 ANNOTATED, CDS, coding, INTERNAL, OVCODE, OVEXON, UTR5 best transcript NM_000877 "	chr2																													6.42609	7.12939
TC2000008516.hg.1	3.77531	4.47928	-1.62899	up	hsa_circ_0092352	"Zhang2013 ALT_ACCEPTOR, ALT_DONOR, coding, INTERNAL, intronic best transcript NM_152227 "	Circle RNA	chr20	-	hsa_circ_0092352	17949344	17949623	6		NA		circbase	"Zhang2013 ALT_ACCEPTOR, ALT_DONOR, coding, INTERNAL, intronic best transcript NM_152227 "	chr20																													3.77531	4.47928
TC0300010931.hg.1	5.79475	6.49893	-1.62922	up	hsa_circ_0065102	"Salzman2013 ANNOTATED, CDS, coding, INTERNAL, OVCODE, OVEXON best transcript NM_020347 "	Circle RNA	chr3	-	hsa_circ_0065102	45823316	45916042	10	3p21.3	NA		circbase	"Salzman2013 ANNOTATED, CDS, coding, INTERNAL, OVCODE, OVEXON best transcript NM_020347 "	chr3																													5.79475	6.49893
TC2000009973.hg.1	3.89426	4.59934	-1.63023	up	hsa_circ_0059186	"Salzman2013 ANNOTATED, CDS, coding, OVCODE, OVEXON, UTR3 best transcript NM_024325 "	Circle RNA	chr20	-	hsa_circ_0059186	2481817	2524702	10	20p13	NA		circbase	"Salzman2013 ANNOTATED, CDS, coding, OVCODE, OVEXON, UTR3 best transcript NM_024325 "	chr20																													3.89426	4.59934
TC0100006884.hg.1	5.25357	5.95876	-1.63036	up	hsa_circ_0004222	"Jeck2013, Salzman2013 ANNOTATED, CDS, coding, INTERNAL, OVCODE, OVEXON best transcript NM_015378 "	Circle RNA	chr1	+	hsa_circ_0004222	12230039	12512047	10	1p36.22	NA		circbase	"Jeck2013, Salzman2013 ANNOTATED, CDS, coding, INTERNAL, OVCODE, OVEXON best transcript NM_015378 "	chr1																													5.25357	5.95876
TC1300006652.hg.1	6.57417	7.28093	-1.63214	up	hsa_circ_0003489	"Jeck2013, Salzman2013 ANNOTATED, CDS, coding, INTERNAL, OVCODE, OVEXON best transcript NM_001260 "	Circle RNA	chr13	+	hsa_circ_0003489	26254104	26405238	10	13q12	NA		circbase	"Jeck2013, Salzman2013 ANNOTATED, CDS, coding, INTERNAL, OVCODE, OVEXON best transcript NM_001260 "	chr13																													6.57417	7.28093
TC0400007857.hg.1	4.76249	5.47148	-1.63466	up	hsa_circ_0069997	"Salzman2013 ANNOTATED, CDS, coding, INTERNAL, OVCODE, OVERLAPTX, OVEXON best transcript NM_001657 "	Circle RNA	chr4	+	hsa_circ_0069997	74445098	74455010	10	4q13.3	NA		circbase	"Salzman2013 ANNOTATED, CDS, coding, INTERNAL, OVCODE, OVERLAPTX, OVEXON best transcript NM_001657 "	chr4																													4.76249	5.47148
TC1000009922.hg.1	3.13235	3.8418	-1.63517	up	hsa_circ_0007939	"Jeck2013 ANTISENSE, coding, INTERNAL, intronic best transcript NM_003380 "	Circle RNA	chr10	-	hsa_circ_0007939	17234473	17234591	6		NA		circbase	"Jeck2013 ANTISENSE, coding, INTERNAL, intronic best transcript NM_003380 "	chr10																													3.13235	3.8418
TC0800011626.hg.1	5.13122	5.84121	-1.63579	up	hsa_circ_0085410	"Salzman2013 ANNOTATED, CDS, coding, INTERNAL, OVCODE, OVEXON best transcript NM_024094 "	Circle RNA	chr8	-	hsa_circ_0085410	119833941	119856010	10	8q24.12	NA		circbase	"Salzman2013 ANNOTATED, CDS, coding, INTERNAL, OVCODE, OVEXON best transcript NM_024094 "	chr8																													5.13122	5.84121
TC0100011413.hg.1	2.13004	2.84028	-1.63608	up	hsa_circ_0016296	"Salzman2013 ANNOTATED, CDS, coding, INTERNAL, OVCODE, OVEXON best transcript NM_001006658 "	Circle RNA	chr1	+	hsa_circ_0016296	207454230	207489895	10	1q32	NA		circbase	"Salzman2013 ANNOTATED, CDS, coding, INTERNAL, OVCODE, OVEXON best transcript NM_001006658 "	chr1																													2.13004	2.84028
TC0800011710.hg.1	5.59002	6.30156	-1.63756	up	hsa_circ_0004759	"Jeck2013 ANNOTATED, INTERNAL, ncRNA, OVCODE, OVEXON best transcript NR_027427 "	Circle RNA	chr8	-	hsa_circ_0004759	124488485	124539458	10	8q24.13	NA		circbase	"Jeck2013 ANNOTATED, INTERNAL, ncRNA, OVCODE, OVEXON best transcript NR_027427 "	chr8																													5.59002	6.30156
TC0300013337.hg.1	4.40217	5.11538	-1.63945	up	hsa_circ_0068150	"Salzman2013 ANNOTATED, CDS, coding, INTERNAL, OVCODE, OVERLAPTX, OVEXON best transcript NM_015078 "	Circle RNA	chr3	-	hsa_circ_0068150	183178004	183428778	10	3q27.1	NA		circbase	"Salzman2013 ANNOTATED, CDS, coding, INTERNAL, OVCODE, OVERLAPTX, OVEXON best transcript NM_015078 "	chr3																													4.40217	5.11538
TC2100006497.hg.1	3.61708	4.33168	-1.64102	up	hsa_circ_0061233	Salzman2013 INTERGENIC best transcript None	Circle RNA	chr21	+	hsa_circ_0061233	8823102	8880976	10		NA		circbase	Salzman2013 INTERGENIC best transcript None	chr21																													3.61708	4.33168
TC1200009609.hg.1	2.69202	3.41199	-1.64715	up	chr12_2790819_2791778	"circRNA transcript identified by Guo, et al. on chr12 from 2790819-2791778 on Hg19 "	Circle RNA	chr12	-	chr12_2790819_2791778	2681653	2682612	6		NA		circbase	"circRNA transcript identified by Guo, et al. on chr12 from 2790819-2791778 on Hg19 "	chr12																													2.69202	3.41199
TC0100006819.hg.1	4.87745	5.59856	-1.64846	up	hsa_circ_0000015	"Memczak2013 ALT_DONOR, CDS, coding, INTERNAL, UTR3 best transcript NM_199294 "	Circle RNA	chr1	+	hsa_circ_0000015	10430102	10452153	10	1p	NA		circbase	"Memczak2013 ALT_DONOR, CDS, coding, INTERNAL, UTR3 best transcript NM_199294 "	chr1																													4.87745	5.59856
TC1100012209.hg.1	4.91659	5.63809	-1.6489	up	hsa_circ_0024157	"Salzman2013 ANNOTATED, CDS, coding, INTERNAL, OVCODE, OVEXON best transcript NM_138775 "	Circle RNA	chr11	-	hsa_circ_0024157	107502726	107565746	10	11q22.3	NA		circbase	"Salzman2013 ANNOTATED, CDS, coding, INTERNAL, OVCODE, OVEXON best transcript NM_138775 "	chr11																													4.91659	5.63809
TC1000012066.hg.1	5.17114	5.8931	-1.64941	up	hsa_circ_0020256	"Salzman2013 ANNOTATED, CDS, coding, INTERNAL, OVCODE, OVEXON, UTR3 best transcript NM_017615 "	Circle RNA	chr10	-	hsa_circ_0020256	121957088	121975228	10	10q26.13	NA		circbase	"Salzman2013 ANNOTATED, CDS, coding, INTERNAL, OVCODE, OVEXON, UTR3 best transcript NM_017615 "	chr10																													5.17114	5.8931
TC0400007018.hg.1	2.73113	3.45356	-1.64995	up	hsa_circ_0003189	"Jeck2013 ALT_DONOR, INTERNAL, ncRNA, OVEXON best transcript NR_037876 "	Circle RNA	chr4	+	hsa_circ_0003189	20392189	20394856	10		NA		circbase	"Jeck2013 ALT_DONOR, INTERNAL, ncRNA, OVEXON best transcript NR_037876 "	chr4																													2.73113	3.45356
TC0100012172.hg.1	5.25814	5.98083	-1.65026	up	hsa_circ_0017195	"Salzman2013 ANNOTATED, CDS, coding, INTERNAL, OVCODE, OVEXON, UTR5 best transcript NM_130398 "	Circle RNA	chr1	+	hsa_circ_0017195	241847967	241895148	10	1q43	NA		circbase	"Salzman2013 ANNOTATED, CDS, coding, INTERNAL, OVCODE, OVEXON, UTR5 best transcript NM_130398 "	chr1																													5.25814	5.98083
TC0900012049.hg.1	5.70324	6.43045	-1.65543	up	hsa_circ_0089662	"Salzman2013 ANNOTATED, ncRNA, OVCODE, OVERLAPTX, OVEXON best transcript NR_038389 "	Circle RNA	chr9	-	hsa_circ_0089662	137250219	137253497	10	9q34.3	NA		circbase	"Salzman2013 ANNOTATED, ncRNA, OVCODE, OVERLAPTX, OVEXON best transcript NR_038389 "	chr9																													5.70324	6.43045
TC0700006906.hg.1	5.83941	6.56696	-1.65582	up	hsa_circ_0079567	"Salzman2013 ANNOTATED, ncRNA, OVCODE, OVEXON best transcript NR_033328 "	Circle RNA	chr7	+	hsa_circ_0079567	23105734	23177914	10	7p15.3	NA		circbase	"Salzman2013 ANNOTATED, ncRNA, OVCODE, OVEXON best transcript NR_033328 "	chr7																													5.83941	6.56696
TC0400006951.hg.1	4.43706	5.16501	-1.65628	up	hsa_circ_0069233	"Salzman2013 ANNOTATED, CDS, coding, INTERNAL, OVCODE, OVEXON best transcript NM_001775 "	Circle RNA	chr4	+	hsa_circ_0069233	15778275	15853230	10	4p15	NA		circbase	"Salzman2013 ANNOTATED, CDS, coding, INTERNAL, OVCODE, OVEXON best transcript NM_001775 "	chr4																													4.43706	5.16501
TC1700009362.hg.1	3.1287	3.85721	-1.65693	up	chr17_1161853_1162853	"circRNA transcript identified by Guo, et al. on chr17 from 1161853-1162853 on Hg19 "	Circle RNA	chr17	-	chr17_1161853_1162853	1258559	1259559	6		NA		circbase	"circRNA transcript identified by Guo, et al. on chr17 from 1161853-1162853 on Hg19 "	chr17																													3.1287	3.85721
TC1300006877.hg.1	3.0891	3.81836	-1.65779	up	chr13_36934790_36942480	"circRNA transcript identified by Guo, et al. on chr13 from 36934790-36942480 on Hg19 "	Circle RNA	chr13	+	chr13_36934790_36942480	36346431	36369735	10	13q13.3	NA		circbase	"circRNA transcript identified by Guo, et al. on chr13 from 36934790-36942480 on Hg19 "	chr13																													3.0891	3.81836
TC1900006692.hg.1	3.36189	4.09188	-1.65862	up	chr19_4421355_4421489	"circRNA transcript identified by Guo, et al. on chr19 from 4421355-4421489 on Hg19 "	Circle RNA	chr19	+	chr19_4421355_4421489	4421358	4421492	6		NA		circbase	"circRNA transcript identified by Guo, et al. on chr19 from 4421355-4421489 on Hg19 "	chr19																													3.36189	4.09188
TC1300007863.hg.1	2.72741	3.45804	-1.65936	up	chr13_101132116_101132358	"circRNA transcript identified by Guo, et al. on chr13 from 101132116-101132358 on Hg19 "	Circle RNA	chr13	+	chr13_101132116_101132358	100479862	100480104	6		NA		circbase	"circRNA transcript identified by Guo, et al. on chr13 from 101132116-101132358 on Hg19 "	chr13																													2.72741	3.45804
TC1400009973.hg.1	2.85429	3.58593	-1.66053	up	hsa_circ_0032936	"Salzman2013 ANNOTATED, CDS, coding, INTERNAL, OVCODE, OVEXON best transcript NM_004755 "	Circle RNA	chr14	-	hsa_circ_0032936	90847862	91060649	10	14q31-q32.1	NA		circbase	"Salzman2013 ANNOTATED, CDS, coding, INTERNAL, OVCODE, OVEXON best transcript NM_004755 "	chr14																													2.85429	3.58593
TC1500009639.hg.1	5.79186	6.52357	-1.66061	up	hsa_circ_0000606	"Jeck2013, Memczak2013 ALT_ACCEPTOR, CDS, coding, INTERNAL, intronic, OVCODE, OVEXON best transcript NM_024611 "	Circle RNA	chr15	-	hsa_circ_0000606	60419609	60479160	10	15q22.2	NA		Guo	"Jeck2013, Memczak2013 ALT_ACCEPTOR, CDS, coding, INTERNAL, intronic, OVCODE, OVEXON best transcript NM_024611 "	chr15																													5.79186	6.52357
TC0500010540.hg.1	5.89962	6.63184	-1.66119	up	hsa_circ_0072298	"Salzman2013 ANNOTATED, CDS, coding, INTERNAL, OVCODE, OVEXON, UTR5 best transcript NM_001127671 "	Circle RNA	chr5	-	hsa_circ_0072298	38474963	38608354	10	5p13-p12	NA		circbase	"Salzman2013 ANNOTATED, CDS, coding, INTERNAL, OVCODE, OVEXON, UTR5 best transcript NM_001127671 "	chr5																													5.89962	6.63184
TC0300006456.hg.1	2.0213	2.75403	-1.66177	up	chr3_2182820_2224733	"circRNA transcript identified by Guo, et al. on chr3 from 2182820-2224733 on Hg19 "	Circle RNA	chr3	+	chr3_2182820_2224733	2141136	2183049	6		NA		circbase	"circRNA transcript identified by Guo, et al. on chr3 from 2182820-2224733 on Hg19 "	chr3																													2.0213	2.75403
TC1100009233.hg.1	3.90161	4.63595	-1.66363	up	hsa_circ_0024506	"Salzman2013 ANNOTATED, CDS, coding, OVCODE, OVERLAPTX, OVEXON, UTR3, UTR5 best transcript NM_198489 "	Circle RNA	chr11	+	hsa_circ_0024506	118998133	119015792	10	11q23.3	NA		circbase	"Salzman2013 ANNOTATED, CDS, coding, OVCODE, OVERLAPTX, OVEXON, UTR3, UTR5 best transcript NM_198489 "	chr11																													3.90161	4.63595
TC0300006622.hg.1	6.01033	6.7476	-1.66702	up	hsa_circ_0007278	"Jeck2013 ALT_ACCEPTOR, coding, INTERNAL, intronic, OVEXON, UTR5 best transcript NM_138711 "	Circle RNA	chr3	+	hsa_circ_0007278	12287368	12434356	10	3p25	NA		circbase	"Jeck2013 ALT_ACCEPTOR, coding, INTERNAL, intronic, OVEXON, UTR5 best transcript NM_138711 "	chr3																													6.01033	6.7476
TC0500012958.hg.1	2.2377	2.97578	-1.66795	up	chr5_176339971_176340710	"circRNA transcript identified by Guo, et al. on chr5 from 176339971-176340710 on Hg19 "	Circle RNA	chr5	-	chr5_176339971_176340710	176912970	176913709	6		NA		circbase	"circRNA transcript identified by Guo, et al. on chr5 from 176339971-176340710 on Hg19 "	chr5																													2.2377	2.97578
TC1200011507.hg.1	3.08602	3.82552	-1.6696	up	hsa_circ_0000427	Memczak2013 INTERGENIC best transcript None	Circle RNA	chr12	-	hsa_circ_0000427	92087178	92087341	6		NA		Guo	Memczak2013 INTERGENIC best transcript None	chr12																													3.08602	3.82552
TC0200008360.hg.1	1.49121	2.23387	-1.67325	up	hsa_circ_0001043	Memczak2013 INTERGENIC best transcript None	Circle RNA	chr2	+	hsa_circ_0001043	88860600	88860875	6		NA		circbase	Memczak2013 INTERGENIC best transcript None	chr2																													1.49121	2.23387
TC0500011418.hg.1	4.7606	5.50341	-1.67343	up	hsa_circ_0073269	"Salzman2013 ANNOTATED, CDS, coding, OVCODE, OVERLAPTX, OVEXON, UTR3 best transcript NM_002397 "	Circle RNA	chr5	-	hsa_circ_0073269	88717117	88904257	10	5q14.3	NA		circbase	"Salzman2013 ANNOTATED, CDS, coding, OVCODE, OVERLAPTX, OVEXON, UTR3 best transcript NM_002397 "	chr5																													4.7606	5.50341
TC1700012380.hg.1	5.31701	6.06141	-1.67527	up	hsa_circ_0006686	"Jeck2013, Salzman2013 ANNOTATED, CDS, coding, INTERNAL, OVCODE, OVEXON best transcript NM_006461 "	Circle RNA	chr17	-	hsa_circ_0006686	28577565	28599830	10	17q11.2	NA		circbase	"Jeck2013, Salzman2013 ANNOTATED, CDS, coding, INTERNAL, OVCODE, OVEXON best transcript NM_006461 "	chr17																													5.31701	6.06141
TC1900011664.hg.1	3.65154	4.39717	-1.6767	up	hsa_circ_0049453	"Salzman2013 ANNOTATED, CDS, coding, INTERNAL, OVCODE, OVERLAPTX, OVEXON best transcript NM_001080503 "	Circle RNA	chr19	+	hsa_circ_0049453	11346505	11354944	10	19p13.2	NA		circbase	"Salzman2013 ANNOTATED, CDS, coding, INTERNAL, OVCODE, OVERLAPTX, OVEXON best transcript NM_001080503 "	chr19																													3.65154	4.39717
TC1100011184.hg.1	4.87463	5.6211	-1.67769	up	hsa_circ_0000321	"Memczak2013 ALT_ACCEPTOR, ALT_DONOR, coding, INTERNAL, intronic best transcript NM_201998 "	Circle RNA	chr11	-	hsa_circ_0000321	64770772	64770865	6		NA		circbase	"Memczak2013 ALT_ACCEPTOR, ALT_DONOR, coding, INTERNAL, intronic best transcript NM_201998 "	chr11																													4.87463	5.6211
TC0100017722.hg.1	4.18862	4.93961	-1.68294	up	hsa_circ_0016891	"Salzman2013 ANNOTATED, CDS, coding, OVCODE, OVERLAPTX, OVEXON, UTR3, UTR5 best transcript NM_152379 "	Circle RNA	chr1	-	hsa_circ_0016891	231223763	231241187	10	1q42.2	NA		circbase	"Salzman2013 ANNOTATED, CDS, coding, OVCODE, OVERLAPTX, OVEXON, UTR3, UTR5 best transcript NM_152379 "	chr1																													4.18862	4.93961
TC1500007503.hg.1	1.97242	2.72524	-1.68508	up	chr15_62828791_62833481	"circRNA transcript identified by Guo, et al. on chr15 from 62828791-62833481 on Hg19 "	Circle RNA	chr15	+	chr15_62828791_62833481	62536592	62541282	6		NA		circbase	"circRNA transcript identified by Guo, et al. on chr15 from 62828791-62833481 on Hg19 "	chr15																													1.97242	2.72524
TC0900007520.hg.1	6.54321	7.2991	-1.68868	up	hsa_circ_0005596	"Jeck2013 ANNOTATED, CDS, coding, INTERNAL, OVCODE, OVEXON best transcript NM_015110 "	Circle RNA	chr9	+	hsa_circ_0005596	70258962	70354888	10	9q21.12	NA		circbase	"Jeck2013 ANNOTATED, CDS, coding, INTERNAL, OVCODE, OVEXON best transcript NM_015110 "	chr9																													6.54321	7.2991
TC1100008661.hg.1	4.18004	4.93884	-1.69208	up	hsa_circ_0007455	"Jeck2013, Salzman2013 ANNOTATED, CDS, coding, INTERNAL, OVCODE, OVEXON best transcript NM_152991 "	Circle RNA	chr11	+	hsa_circ_0007455	86244384	86278813	10	11q14.2-q22.3	NA		circbase	"Jeck2013, Salzman2013 ANNOTATED, CDS, coding, INTERNAL, OVCODE, OVEXON best transcript NM_152991 "	chr11																													4.18004	4.93884
TC0900012151.hg.1	1.70526	2.46464	-1.69276	up	hsa_circ_0087516	"Salzman2013 ANNOTATED, INTERNAL, ncRNA, OVEXON best transcript NR_026868 "	Circle RNA	chr9	+	hsa_circ_0087516	92809568	92838458	10	9q22.31	NA		circbase	"Salzman2013 ANNOTATED, INTERNAL, ncRNA, OVEXON best transcript NR_026868 "	chr9																													1.70526	2.46464
TC0600014361.hg.1	4.44355	5.20309	-1.69294	up	hsa_circ_0004911	"Jeck2013 ANNOTATED, CDS, coding, INTERNAL, OVCODE, OVEXON best transcript NM_173515 "	Circle RNA	chr6	-	hsa_circ_0004911	154387504	154510659	10	6q25.2	NA		circbase	"Jeck2013 ANNOTATED, CDS, coding, INTERNAL, OVCODE, OVEXON best transcript NM_173515 "	chr6																													4.44355	5.20309
TC1500010140.hg.1	4.92122	5.68349	-1.69616	up	hsa_circ_0036450	"Salzman2013 ANNOTATED, CDS, coding, OVCODE, OVEXON, UTR3 best transcript NM_025234 "	Circle RNA	chr15	-	hsa_circ_0036450	78277835	78299794	10	15q25.1	NA		circbase	"Salzman2013 ANNOTATED, CDS, coding, OVCODE, OVEXON, UTR3 best transcript NM_025234 "	chr15																													4.92122	5.68349
TC0200013518.hg.1	1.60223	2.36702	-1.69911	up	chr2_96965240_96966735	"circRNA transcript identified by Guo, et al. on chr2 from 96965240-96966735 on Hg19 "	Circle RNA	chr2	-	chr2_96965240_96966735	96299502	96300997	6		NA		circbase	"circRNA transcript identified by Guo, et al. on chr2 from 96965240-96966735 on Hg19 "	chr2																													1.60223	2.36702
TC1500009503.hg.1	3.65743	4.42234	-1.69926	up	chr15_55805756_55808469	"circRNA transcript identified by Guo, et al. on chr15 from 55805756-55808469 on Hg19 "	Circle RNA	chr15	-	chr15_55805756_55808469	55510750	55516271	10		NA		circbase	"circRNA transcript identified by Guo, et al. on chr15 from 55805756-55808469 on Hg19 "	chr15																													3.65743	4.42234
TC1800006526.hg.1	1.30971	2.07604	-1.70094	up	hsa_circ_0000822	"Memczak2013 ANTISENSE, coding, INTERNAL, intronic best transcript NM_001242765 "	Circle RNA	chr18	+	hsa_circ_0000822	3797732	3797939	6		NA		circbase	"Memczak2013 ANTISENSE, coding, INTERNAL, intronic best transcript NM_001242765 "	chr18																													1.30971	2.07604
TC0800010127.hg.1	1.91052	2.67997	-1.70462	up	chr8_37427243_37431350	"circRNA transcript identified by Guo, et al. on chr8 from 37427243-37431350 on Hg19 "	Circle RNA	chr8	-	chr8_37427243_37431350	37569494	37599858	10		NA		circbase	"circRNA transcript identified by Guo, et al. on chr8 from 37427243-37431350 on Hg19 "	chr8																													1.91052	2.67997
TC1100009402.hg.1	3.41185	4.18232	-1.70583	up	chr11_124671879_124675400	"circRNA transcript identified by Guo, et al. on chr11 from 124671879-124675400 on Hg19 "	Circle RNA	chr11	+	chr11_124671879_124675400	124800405	124834487	10		NA		circbase	"circRNA transcript identified by Guo, et al. on chr11 from 124671879-124675400 on Hg19 "	chr11																													3.41185	4.18232
TC1500009347.hg.1	2.30695	3.07854	-1.70715	up	chr15_48691188_48691736	"circRNA transcript identified by Guo, et al. on chr15 from 48691188-48691736 on Hg19 "	Circle RNA	chr15	-	chr15_48691188_48691736	48398991	48399539	6		NA		circbase	"circRNA transcript identified by Guo, et al. on chr15 from 48691188-48691736 on Hg19 "	chr15																													2.30695	3.07854
TC1600011520.hg.1	3.86081	4.63634	-1.71182	up	hsa_circ_0039034	"Salzman2013 ANNOTATED, CDS, coding, INTERNAL, OVCODE, OVERLAPTX, OVEXON best transcript NM_052838 "	Circle RNA	chr16	-	hsa_circ_0039034	30378133	30382850	10	16p11.1	NA		circbase	"Salzman2013 ANNOTATED, CDS, coding, INTERNAL, OVCODE, OVERLAPTX, OVEXON best transcript NM_052838 "	chr16																													3.86081	4.63634
TC1500007180.hg.1	5.74944	6.52728	-1.71456	up	hsa_circ_0004845	"Jeck2013, Salzman2013 ANNOTATED, CDS, coding, INTERNAL, OVCODE, OVEXON best transcript NM_001001556 "	Circle RNA	chr15	+	hsa_circ_0004845	49155656	49367869	10	15q21.1-q21.2	NA		circbase	"Jeck2013, Salzman2013 ANNOTATED, CDS, coding, INTERNAL, OVCODE, OVEXON best transcript NM_001001556 "	chr15																													5.74944	6.52728
TC0300007557.hg.1	3.25441	4.03269	-1.71509	up	hsa_circ_0001312	"Jeck2013, Memczak2013 ANNOTATED, CDS, coding, INTERNAL, OVCODE, OVEXON best transcript NM_001012506 "	Circle RNA	chr3	+	hsa_circ_0001312	56557156	56621820	10	3p14.3	NA		circbase	"Jeck2013, Memczak2013 ANNOTATED, CDS, coding, INTERNAL, OVCODE, OVEXON best transcript NM_001012506 "	chr3																													3.25441	4.03269
TC2100007208.hg.1	4.86074	5.64208	-1.71873	up	hsa_circ_0061787	"Salzman2013 ANNOTATED, coding, OVEXON, UTR5 best transcript NM_001144925 "	Circle RNA	chr21	+	hsa_circ_0061787	41420304	41459214	10	21q22.3	NA		circbase	"Salzman2013 ANNOTATED, coding, OVEXON, UTR5 best transcript NM_001144925 "	chr21																													4.86074	5.64208
TC0700013342.hg.1	2.66565	3.44879	-1.72087	up	hsa_circ_0079681	"Salzman2013 ANNOTATED, CDS, coding, INTERNAL, OVCODE, OVEXON best transcript NM_004067 "	Circle RNA	chr7	+	hsa_circ_0079681	29146547	29514335	10	7p15.3	NA		Guo	"Salzman2013 ANNOTATED, CDS, coding, INTERNAL, OVCODE, OVEXON best transcript NM_004067 "	chr7																													2.66565	3.44879
TC1000008226.hg.1	4.22784	5.011	-1.72089	up	hsa_circ_0018980	"Salzman2013 ANNOTATED, ncRNA, OVEXON best transcript NR_038464 "	Circle RNA	chr10	+	hsa_circ_0018980	80207710	80219657	10	10q22.3	NA		circbase	"Salzman2013 ANNOTATED, ncRNA, OVEXON best transcript NR_038464 "	chr10																													4.22784	5.011
TC0400012907.hg.1	6.09602	6.87919	-1.72091	up	hsa_circ_0001396	"Memczak2013 ALT_DONOR, CDS, coding, INTERNAL, intronic best transcript NM_145290 "	Circle RNA	chr4	-	hsa_circ_0001396	22387374	22516054	10	4p15.2	NA		circbase	"Memczak2013 ALT_DONOR, CDS, coding, INTERNAL, intronic best transcript NM_145290 "	chr4																													6.09602	6.87919
TC1000007217.hg.1	1.87279	2.65793	-1.72326	up	hsa_circ_0000232	"Memczak2013 ANTISENSE, CDS, coding, INTERNAL, UTR3 best transcript NM_004521 "	Circle RNA	chr10	+	hsa_circ_0000232	32011356	32015635	6		NA		circbase	"Memczak2013 ANTISENSE, CDS, coding, INTERNAL, UTR3 best transcript NM_004521 "	chr10																													1.87279	2.65793
TC1500008043.hg.1	5.11297	5.89973	-1.72519	up	hsa_circ_0036521	"Salzman2013 ANNOTATED, CDS, coding, OVCODE, OVERLAPTX, OVEXON, UTR5 best transcript NM_021214 "	Circle RNA	chr15	+	hsa_circ_0036521	80679684	80755621	10	15q25.1	NA		Guo	"Salzman2013 ANNOTATED, CDS, coding, OVCODE, OVERLAPTX, OVEXON, UTR5 best transcript NM_021214 "	chr15																													5.11297	5.89973
TC1000010655.hg.1	4.21388	5.00089	-1.7255	up	hsa_circ_0006048	"Jeck2013 ANTISENSE, CDS, coding, INTERNAL, intronic, OVCODE, OVEXON best transcript NM_012242 "	Circle RNA	chr10	-	hsa_circ_0006048	52314675	52314893	6		NA		circbase	"Jeck2013 ANTISENSE, CDS, coding, INTERNAL, intronic, OVCODE, OVEXON best transcript NM_012242 "	chr10																													4.21388	5.00089
TC0100017935.hg.1	2.47898	3.26603	-1.72554	up	hsa_circ_0005091	"Jeck2013 ANNOTATED, CDS, coding, INTERNAL, OVCODE, OVEXON best transcript NM_002924 "	Circle RNA	chr1	-	hsa_circ_0005091	240775514	241357230	10	1q43|1q23.1	NA		circbase	"Jeck2013 ANNOTATED, CDS, coding, INTERNAL, OVCODE, OVEXON best transcript NM_002924 "	chr1																													2.47898	3.26603
TC1500010870.hg.1	3.41579	4.20382	-1.72671	up	chr15_55724694_55742565	"circRNA transcript identified by Guo, et al. on chr15 from 55724694-55742565 on Hg19 "	Circle RNA	chr15	-	chr15_55724694_55742565	55410525	55508234	10	15q21.3	NA		circbase	"circRNA transcript identified by Guo, et al. on chr15 from 55724694-55742565 on Hg19 "	chr15																													3.41579	4.20382
TC0300006477.hg.1	3.05904	3.84819	-1.72806	up	hsa_circ_0001261	"Memczak2013, Salzman2013 ANNOTATED, CDS, coding, INTERNAL, UTR5 best transcript NM_001168272 "	Circle RNA	chr3	+	hsa_circ_0001261	4493348	4847840	10	3p26.1	NA		circbase	"Memczak2013, Salzman2013 ANNOTATED, CDS, coding, INTERNAL, UTR5 best transcript NM_001168272 "	chr3																													3.05904	3.84819
TC2000008894.hg.1	4.45914	5.24858	-1.7284	up	hsa_circ_0059873	"Salzman2013 ANNOTATED, CDS, coding, INTERNAL, OVCODE, OVEXON best transcript NM_005225 "	Circle RNA	chr20	-	hsa_circ_0059873	33675486	33686404	10	20q11.2	NA		circbase	"Salzman2013 ANNOTATED, CDS, coding, INTERNAL, OVCODE, OVEXON best transcript NM_005225 "	chr20																													4.45914	5.24858
TC1000008406.hg.1	6.1313	6.92195	-1.72985	up	hsa_circ_0019074	"Salzman2013 ANNOTATED, CDS, coding, INTERNAL, OVCODE, OVEXON, UTR5 best transcript NM_016195 "	Circle RNA	chr10	+	hsa_circ_0019074	89701590	89774943	10	10q23.31	NA		circbase	"Salzman2013 ANNOTATED, CDS, coding, INTERNAL, OVCODE, OVEXON, UTR5 best transcript NM_016195 "	chr10																													6.1313	6.92195
TC0200011686.hg.1	5.53276	6.32458	-1.73126	up	hsa_circ_0006216	"Jeck2013 ALT_ACCEPTOR, CDS, coding, INTERNAL, intronic, OVCODE, OVEXON, UTR5 best transcript NM_004763 "	Circle RNA	chr2	-	hsa_circ_0006216	9403475	9423547	10	2p25.2	NA		circbase	"Jeck2013 ALT_ACCEPTOR, CDS, coding, INTERNAL, intronic, OVCODE, OVEXON, UTR5 best transcript NM_004763 "	chr2																													5.53276	6.32458
TC1500008328.hg.1	5.27192	6.06729	-1.73553	up	hsa_circ_0036867	"Salzman2013 ANNOTATED, CDS, coding, INTERNAL, OVCODE, OVEXON best transcript NM_000057 "	Circle RNA	chr15	+	hsa_circ_0036867	90717327	90816165	10	15q26.1	NA		circbase	"Salzman2013 ANNOTATED, CDS, coding, INTERNAL, OVCODE, OVEXON best transcript NM_000057 "	chr15																													5.27192	6.06729
TC1500010740.hg.1	5.2576	6.05341	-1.73605	up	hsa_circ_0035193	"Salzman2013 ALT_DONOR, CDS, coding, intronic, OVCODE, OVEXON, UTR5 best transcript NM_020234 "	Circle RNA	chr15	+	hsa_circ_0035193	49620980	49645136	10	15q21.2	NA		circbase	"Salzman2013 ALT_DONOR, CDS, coding, intronic, OVCODE, OVEXON, UTR5 best transcript NM_020234 "	chr15																													5.2576	6.05341
TC0600012656.hg.1	4.44915	5.24893	-1.74084	up	hsa_circ_0004999	"Jeck2013, Salzman2013 ANNOTATED, CDS, coding, INTERNAL, OVCODE, OVEXON best transcript NM_001080481 "	Circle RNA	chr6	-	hsa_circ_0004999	99432306	99521728	10	6q16.2	NA		circbase	"Jeck2013, Salzman2013 ANNOTATED, CDS, coding, INTERNAL, OVCODE, OVEXON best transcript NM_001080481 "	chr6																													4.44915	5.24893
TC0X00008514.hg.1	4.82322	5.62417	-1.74224	up	hsa_circ_0001945	"Memczak2013 ALT_ACCEPTOR, CDS, coding, INTERNAL best transcript NM_182540 "	Circle RNA	chrX	+	hsa_circ_0001945	135520630	135582535	10	Xq26.3	NA		circbase	"Memczak2013 ALT_ACCEPTOR, CDS, coding, INTERNAL best transcript NM_182540 "	chrX																													4.82322	5.62417
TC0200016020.hg.1	3.89801	4.69922	-1.74256	up	hsa_circ_0092300	"Zhang2013 ALT_ACCEPTOR, ALT_DONOR, downstream_end, ncRNA, OVEXON, upstream_start best transcript NR_002908 "	Circle RNA	chr2	-	hsa_circ_0092300	231456317	231456596	10	2q37.1	NA		Guo	"Zhang2013 ALT_ACCEPTOR, ALT_DONOR, downstream_end, ncRNA, OVEXON, upstream_start best transcript NR_002908 "	chr2																													3.89801	4.69922
TC2200006540.hg.1	3.25227	4.05353	-1.74261	up	hsa_circ_0062192	"Salzman2013 ANNOTATED, CDS, coding, OVCODE, OVEXON, UTR5 best transcript NM_017414 "	Circle RNA	chr22	+	hsa_circ_0062192	18149899	18177397	10	22q11.21	NA		circbase	"Salzman2013 ANNOTATED, CDS, coding, OVCODE, OVEXON, UTR5 best transcript NM_017414 "	chr22																													3.25227	4.05353
TC0200016430.hg.1	4.24577	5.0498	-1.74597	up	hsa_circ_0054168	"Salzman2013 ANNOTATED, CDS, coding, OVCODE, OVEXON, UTR3, UTR5 best transcript NM_001145450 "	Circle RNA	chr2	+	hsa_circ_0054168	38875962	38882709	10	2p22.1	NA		circbase	"Salzman2013 ANNOTATED, CDS, coding, OVCODE, OVEXON, UTR3, UTR5 best transcript NM_001145450 "	chr2																													4.24577	5.0498
TC1700012248.hg.1	3.25364	4.06198	-1.7512	up	hsa_circ_0043458	"Salzman2013 ANNOTATED, coding, OVEXON, UTR5 best transcript NM_001005862 "	Circle RNA	chr17	+	hsa_circ_0043458	39688140	39693325	9		NA		circbase	"Salzman2013 ANNOTATED, coding, OVEXON, UTR5 best transcript NM_001005862 "	chr17																													3.25364	4.06198
TC0100014428.hg.1	5.54259	6.35342	-1.75423	up	hsa_circ_0004586	"Jeck2013, Salzman2013 ANNOTATED, CDS, coding, INTERNAL, OVCODE, OVEXON best transcript NM_001206739 "	Circle RNA	chr1	-	hsa_circ_0004586	63440770	63593721	10	1p31.3	NA		circbase	"Jeck2013, Salzman2013 ANNOTATED, CDS, coding, INTERNAL, OVCODE, OVEXON best transcript NM_001206739 "	chr1																													5.54259	6.35342
TC1900011768.hg.1	2.81974	3.63553	-1.76026	up	chr19_45690588_45690998	"circRNA transcript identified by Guo, et al. on chr19 from 45690588-45690998 on Hg19 "	Circle RNA	chr19	+	chr19_45690588_45690998	45187330	45216933	10		NA		circbase	"circRNA transcript identified by Guo, et al. on chr19 from 45690588-45690998 on Hg19 "	chr19																													2.81974	3.63553
TC0300011489.hg.1	4.19246	5.01346	-1.76662	up	chr3_71083519_71084054	"circRNA transcript identified by Guo, et al. on chr3 from 71083519-71084054 on Hg19 "	Circle RNA	chr3	-	chr3_71083519_71084054	71034368	71034903	6		NA		circbase	"circRNA transcript identified by Guo, et al. on chr3 from 71083519-71084054 on Hg19 "	chr3																													4.19246	5.01346
TC0100012921.hg.1	8.66424	9.49114	-1.77387	up	hsa_circ_0010014	"Salzman2013 ANNOTATED, CDS, coding, OVCODE, OVEXON, UTR3 best transcript NM_004753 "	Circle RNA	chr1	-	hsa_circ_0010014	12567910	12617815	10	1p36.1	NA		circbase	"Salzman2013 ANNOTATED, CDS, coding, OVCODE, OVEXON, UTR3 best transcript NM_004753 "	chr1																													8.66424	9.49114
TC0700012159.hg.1	4.8953	5.724	-1.77609	up	hsa_circ_0003331	"Jeck2013, Salzman2013 ANNOTATED, CDS, coding, INTERNAL, OVCODE, OVEXON best transcript NM_019042 "	Circle RNA	chr7	-	hsa_circ_0003331	105439661	105522267	10	7q22.3	NA		circbase	"Jeck2013, Salzman2013 ANNOTATED, CDS, coding, INTERNAL, OVCODE, OVEXON best transcript NM_019042 "	chr7																													4.8953	5.724
TC1900006641.hg.1	2.90008	3.73038	-1.77806	up	chr19_3530860_3531684	"circRNA transcript identified by Guo, et al. on chr19 from 3530860-3531684 on Hg19 "	Circle RNA	chr19	+	chr19_3530860_3531684	3530862	3531686	6		NA		circbase	"circRNA transcript identified by Guo, et al. on chr19 from 3530860-3531684 on Hg19 "	chr19																													2.90008	3.73038
TC1100008069.hg.1	4.48135	5.31177	-1.77821	up	hsa_circ_0022962	"Salzman2013 ANNOTATED, CDS, coding, INTERNAL, OVCODE, OVERLAPTX, OVEXON best transcript NM_182553 "	Circle RNA	chr11	+	hsa_circ_0022962	66278190	66285301	10	11q13.2	NA		circbase	"Salzman2013 ANNOTATED, CDS, coding, INTERNAL, OVCODE, OVERLAPTX, OVEXON best transcript NM_182553 "	chr11																													4.48135	5.31177
TC0X00009117.hg.1	4.3799	5.21129	-1.7794	up	hsa_circ_0001911	"Memczak2013 ALT_DONOR, CDS, coding, INTERNAL best transcript NM_001018113 "	Circle RNA	chrX	-	hsa_circ_0001911	14843407	14873069	10	Xp22.2	NA		circbase	"Memczak2013 ALT_DONOR, CDS, coding, INTERNAL best transcript NM_001018113 "	chrX																													4.3799	5.21129
TC1200012800.hg.1	4.46898	5.3033	-1.78302	up	hsa_circ_0026790	"Salzman2013 ANNOTATED, CDS, coding, INTERNAL, OVCODE, OVERLAPTX, OVEXON best transcript NM_032364 "	Circle RNA	chr12	-	hsa_circ_0026790	55820960	55830824	10	12q13.2	NA		circbase	"Salzman2013 ANNOTATED, CDS, coding, INTERNAL, OVCODE, OVERLAPTX, OVEXON best transcript NM_032364 "	chr12																													4.46898	5.3033
TC0500011049.hg.1	3.11188	3.94837	-1.7857	up	hsa_circ_0072854	"Salzman2013 ANNOTATED, CDS, coding, INTERNAL, OVCODE, OVERLAPTX, OVEXON best transcript NM_004536 "	Circle RNA	chr5	-	hsa_circ_0072854	70968483	71025114	10	5q13.2	NA		circbase	"Salzman2013 ANNOTATED, CDS, coding, INTERNAL, OVCODE, OVERLAPTX, OVEXON best transcript NM_004536 "	chr5																													3.11188	3.94837
TC1700009746.hg.1	2.27058	3.1142	-1.79455	up	hsa_circ_0042081	"Salzman2013 ANNOTATED, CDS, coding, INTERNAL, OVCODE, OVERLAPTX, OVEXON, UTR5 best transcript NM_002470 "	Circle RNA	chr17	-	hsa_circ_0042081	10628526	10657309	10	17p13.1	NA		circbase	"Salzman2013 ANNOTATED, CDS, coding, INTERNAL, OVCODE, OVERLAPTX, OVEXON, UTR5 best transcript NM_002470 "	chr17																													2.27058	3.1142
TC1700012466.hg.1	6.27345	7.12215	-1.80087	up	hsa_circ_0045522	"Salzman2013 ANNOTATED, INTERNAL, ncRNA, OVERLAPTX, OVEXON best transcript TCONS_00025757 "	Circle RNA	chr17	-	hsa_circ_0045522	72382955	72593567	10		NA		circbase	"Salzman2013 ANNOTATED, INTERNAL, ncRNA, OVERLAPTX, OVEXON best transcript TCONS_00025757 "	chr17																													6.27345	7.12215
TC1800008828.hg.1	2.18361	3.03623	-1.80578	up	hsa_circ_0008461	"Jeck2013 ALT_ACCEPTOR, ALT_DONOR, coding, INTERNAL, intronic best transcript NM_133459 "	Circle RNA	chr18	-	hsa_circ_0008461	59653100	59653576	6		NA		circbase	"Jeck2013 ALT_ACCEPTOR, ALT_DONOR, coding, INTERNAL, intronic best transcript NM_133459 "	chr18																													2.18361	3.03623
TC0800007065.hg.1	5.99646	6.84993	-1.80684	up	hsa_circ_0005352	"Jeck2013 ANNOTATED, CDS, coding, INTERNAL, OVCODE, OVEXON best transcript NM_152562 "	Circle RNA	chr8	+	hsa_circ_0005352	25458997	25507920	10	8p21.2	NA		circbase	"Jeck2013 ANNOTATED, CDS, coding, INTERNAL, OVCODE, OVEXON best transcript NM_152562 "	chr8																													5.99646	6.84993
TC0800007370.hg.1	3.38056	4.23497	-1.80802	up	hsa_circ_0004042	"Jeck2013 ANNOTATED, CDS, coding, INTERNAL, OVCODE, OVEXON best transcript NM_145004 "	Circle RNA	chr8	+	hsa_circ_0004042	39106990	39284917	10	8p11.22	NA		circbase	"Jeck2013 ANNOTATED, CDS, coding, INTERNAL, OVCODE, OVEXON best transcript NM_145004 "	chr8																													3.38056	4.23497
TC0500008107.hg.1	3.49755	4.35533	-1.81224	up	hsa_circ_0073369	"Salzman2013 ANNOTATED, CDS, coding, OVCODE, OVEXON, UTR5 best transcript NM_032290 "	Circle RNA	chr5	+	hsa_circ_0073369	94618347	94739436	10	5q15	NA		Guo	"Salzman2013 ANNOTATED, CDS, coding, OVCODE, OVEXON, UTR5 best transcript NM_032290 "	chr5																													3.49755	4.35533
TC0200015631.hg.1	2.96019	3.82266	-1.81815	up	hsa_circ_0058032	"Salzman2013 ANNOTATED, CDS, coding, INTERNAL, OVCODE, OVERLAPTX, OVEXON, UTR5 best transcript NM_001079526 "	Circle RNA	chr2	-	hsa_circ_0058032	212999686	213152427	10	2q34	NA		circbase	"Salzman2013 ANNOTATED, CDS, coding, INTERNAL, OVCODE, OVERLAPTX, OVEXON, UTR5 best transcript NM_001079526 "	chr2																													2.96019	3.82266
TC0200014845.hg.1	4.2944	5.15765	-1.81913	up	hsa_circ_0056947	"Salzman2013 ANNOTATED, CDS, coding, OVCODE, OVEXON, UTR3 best transcript NM_020675 "	Circle RNA	chr2	-	hsa_circ_0056947	168834132	168913371	10	2q31.1	NA		circbase	"Salzman2013 ANNOTATED, CDS, coding, OVCODE, OVEXON, UTR3 best transcript NM_020675 "	chr2																													4.2944	5.15765
TC1000010439.hg.1	2.21288	3.07891	-1.82263	up	hsa_circ_0000237	"Memczak2013 ALT_ACCEPTOR, ALT_DONOR, coding, INTERNAL, intronic best transcript NM_001098207 "	Circle RNA	chr10	-	hsa_circ_0000237	43392558	43392646	6		NA		circbase	"Memczak2013 ALT_ACCEPTOR, ALT_DONOR, coding, INTERNAL, intronic best transcript NM_001098207 "	chr10																													2.21288	3.07891
TC1300007861.hg.1	5.47701	6.34412	-1.824	up	hsa_circ_0000500	"Jeck2013, Memczak2013, Salzman2013 ANNOTATED, CDS, coding, INTERNAL, OVCODE, OVEXON best transcript NM_001178004 "	Circle RNA	chr13	+	hsa_circ_0000500	100089015	100530437	10	13q32	NA		Guo	"Jeck2013, Memczak2013, Salzman2013 ANNOTATED, CDS, coding, INTERNAL, OVCODE, OVEXON best transcript NM_001178004 "	chr13																													5.47701	6.34412
TC0300011278.hg.1	3.055	3.93823	-1.84451	up	hsa_circ_0005300	"Jeck2013 ALT_ACCEPTOR, ALT_DONOR, coding, INTERNAL, intronic best transcript NM_152678 "	Circle RNA	chr3	-	hsa_circ_0005300	57679486	57681895	6		NA		circbase	"Jeck2013 ALT_ACCEPTOR, ALT_DONOR, coding, INTERNAL, intronic best transcript NM_152678 "	chr3																													3.055	3.93823
TC1900010103.hg.1	1.8423	2.72653	-1.84579	up	hsa_circ_0006455	"Jeck2013 ALT_ACCEPTOR, ALT_DONOR, INTERNAL, ncRNA, OVEXON best transcript TCONS_00026840 "	Circle RNA	chr19	-	hsa_circ_0006455	20216146	20220419	10		NA		circbase	"Jeck2013 ALT_ACCEPTOR, ALT_DONOR, INTERNAL, ncRNA, OVEXON best transcript TCONS_00026840 "	chr19																													1.8423	2.72653
TC0200010811.hg.1	4.8163	5.709	-1.85665	up	hsa_circ_0058320	"Salzman2013 ANNOTATED, CDS, coding, OVCODE, OVEXON, UTR3 best transcript NM_000784 "	Circle RNA	chr2	+	hsa_circ_0058320	218781749	218815293	10	2q35	NA		circbase	"Salzman2013 ANNOTATED, CDS, coding, OVCODE, OVEXON, UTR3 best transcript NM_000784 "	chr2																													4.8163	5.709
TC2000008515.hg.1	4.66208	5.55528	-1.85728	up	hsa_circ_0008446	"Jeck2013 ALT_DONOR, coding, INTERNAL, intronic best transcript NM_152227 "	Circle RNA	chr20	-	hsa_circ_0008446	17947675	17948889	6		NA		circbase	"Jeck2013 ALT_DONOR, coding, INTERNAL, intronic best transcript NM_152227 "	chr20																													4.66208	5.55528
TC0400012143.hg.1	5.67158	6.56494	-1.85749	up	hsa_circ_0001451	"Jeck2013, Memczak2013, Salzman2013 ALT_ACCEPTOR, CDS, coding, INTERNAL, intronic, OVCODE, OVEXON, UTR5 best transcript NM_033632 "	Circle RNA	chr4	-	hsa_circ_0001451	152321258	152536101	10	4q31.3	NA		circbase	"Jeck2013, Memczak2013, Salzman2013 ALT_ACCEPTOR, CDS, coding, INTERNAL, intronic, OVCODE, OVEXON, UTR5 best transcript NM_033632 "	chr4																													5.67158	6.56494
TC1800007316.hg.1	4.41798	5.31411	-1.86107	up	hsa_circ_0047685	"Salzman2013 ANNOTATED, CDS, coding, OVCODE, OVEXON, UTR3 best transcript NM_001039535 "	Circle RNA	chr18	+	hsa_circ_0047685	50374995	50394173	10	18q21.1	NA		circbase	"Salzman2013 ANNOTATED, CDS, coding, OVCODE, OVEXON, UTR3 best transcript NM_001039535 "	chr18																													4.41798	5.31411
TC1300008760.hg.1	2.97326	3.87166	-1.86399	up	hsa_circ_0000479	"Jeck2013, Memczak2013 ANNOTATED, CDS, coding, INTERNAL, OVCODE, OVEXON best transcript NM_033255 "	Circle RNA	chr13	-	hsa_circ_0000479	42886388	42992271	10	13q13.3	NA		circbase	"Jeck2013, Memczak2013 ANNOTATED, CDS, coding, INTERNAL, OVCODE, OVEXON best transcript NM_033255 "	chr13																													2.97326	3.87166
TC0700007807.hg.1	6.47825	7.37676	-1.86414	up	hsa_circ_0004150	"Jeck2013 ANNOTATED, CDS, coding, INTERNAL, OVCODE, OVEXON best transcript NM_152626 "	Circle RNA	chr7	+	hsa_circ_0004150	65373799	65401135	10	7q11.21	NA		circbase	"Jeck2013 ANNOTATED, CDS, coding, INTERNAL, OVCODE, OVEXON best transcript NM_152626 "	chr7																													6.47825	7.37676
TC0X00009064.hg.1	2.81896	3.7176	-1.86431	up	hsa_circ_0003125	"Jeck2013 ALT_ACCEPTOR, ALT_DONOR, INTERNAL, intronic, ncRNA best transcript TCONS_00016946 "	Circle RNA	chrX	-	hsa_circ_0003125	10847877	11111141	10		NA		circbase	"Jeck2013 ALT_ACCEPTOR, ALT_DONOR, INTERNAL, intronic, ncRNA best transcript TCONS_00016946 "	chrX																													2.81896	3.7176
TC1100012815.hg.1	1.79815	2.70309	-1.87246	up	chr11_129864850_129865594	"circRNA transcript identified by Guo, et al. on chr11 from 129864850-129865594 on Hg19 "	Circle RNA	chr11	-	chr11_129864850_129865594	129994955	129995699	6		NA		circbase	"circRNA transcript identified by Guo, et al. on chr11 from 129864850-129865594 on Hg19 "	chr11																													1.79815	2.70309
TC0700006445.hg.1	5.59794	6.50417	-1.87413	up	hsa_circ_0079034	"Salzman2013 ANNOTATED, CDS, coding, OVCODE, OVERLAPTX, OVEXON, UTR5 best transcript NM_020223 "	Circle RNA	chr7	+	hsa_circ_0079034	192969	260774	10	7p22.3	NA		circbase	"Salzman2013 ANNOTATED, CDS, coding, OVCODE, OVERLAPTX, OVEXON, UTR5 best transcript NM_020223 "	chr7																													5.59794	6.50417
TC1100012762.hg.1	2.20586	3.1173	-1.88093	up	hsa_circ_0007805	"Jeck2013 ALT_ACCEPTOR, ALT_DONOR, coding, INTERNAL, intronic best transcript NM_032531 "	Circle RNA	chr11	-	hsa_circ_0007805	126972966	126976213	6		NA		circbase	"Jeck2013 ALT_ACCEPTOR, ALT_DONOR, coding, INTERNAL, intronic best transcript NM_032531 "	chr11																													2.20586	3.1173
TC1400008973.hg.1	2.96973	3.88124	-1.88101	up	hsa_circ_0031694	"Salzman2013 ANNOTATED, CDS, coding, INTERNAL, OVCODE, OVEXON best transcript NM_030631 "	Circle RNA	chr14	-	hsa_circ_0031694	36677921	37172866	10	14q11.2	NA		circbase	"Salzman2013 ANNOTATED, CDS, coding, INTERNAL, OVCODE, OVEXON best transcript NM_030631 "	chr14																													2.96973	3.88124
TC1100008340.hg.1	2.85813	3.76972	-1.88111	up	hsa_circ_0023427	"Salzman2013 ANNOTATED, CDS, coding, OVCODE, OVERLAPTX, OVEXON, UTR3 best transcript NM_016724 "	Circle RNA	chr11	+	hsa_circ_0023427	72189558	72196323	10	11q13.3-q14.1	NA		circbase	"Salzman2013 ANNOTATED, CDS, coding, OVCODE, OVERLAPTX, OVEXON, UTR3 best transcript NM_016724 "	chr11																													2.85813	3.76972
TC0700007094.hg.1	1.93378	2.85756	-1.89707	up	chr7_30617338_30618422	"circRNA transcript identified by Guo, et al. on chr7 from 30617338-30618422 on Hg19 "	Circle RNA	chr7	+	chr7_30617338_30618422	30562568	30583310	10		NA		circbase	"circRNA transcript identified by Guo, et al. on chr7 from 30617338-30618422 on Hg19 "	chr7																													1.93378	2.85756
TC0900010580.hg.1	2.54212	3.47566	-1.90996	up	hsa_circ_0087359	"Salzman2013 ANNOTATED, CDS, coding, INTERNAL, OVCODE, OVERLAPTX, OVEXON, UTR5 best transcript NM_025211 "	Circle RNA	chr9	-	hsa_circ_0087359	83739421	83829516	10	9q21.32	NA		circbase	"Salzman2013 ANNOTATED, CDS, coding, INTERNAL, OVCODE, OVERLAPTX, OVEXON, UTR5 best transcript NM_025211 "	chr9																													2.54212	3.47566
TC0200006665.hg.1	4.78322	5.72612	-1.92239	up	hsa_circ_0008204	"Jeck2013 ANNOTATED, CDS, coding, INTERNAL, OVCODE, OVEXON best transcript NM_005680 "	Circle RNA	chr2	+	hsa_circ_0008204	9843354	9934416	10	2p25	NA		circbase	"Jeck2013 ANNOTATED, CDS, coding, INTERNAL, OVCODE, OVEXON best transcript NM_005680 "	chr2																													4.78322	5.72612
TC1700007504.hg.1	6.27133	7.21526	-1.92376	up	hsa_circ_0005397	"Jeck2013, Salzman2013 ANNOTATED, CDS, coding, INTERNAL, OVCODE, OVEXON best transcript NM_001033568 "	Circle RNA	chr17	+	hsa_circ_0005397	32142454	32253374	10	17q11.2	NA		circbase	"Jeck2013, Salzman2013 ANNOTATED, CDS, coding, INTERNAL, OVCODE, OVEXON best transcript NM_001033568 "	chr17																													6.27133	7.21526
TC0500013057.hg.1	3.04863	3.99842	-1.93159	up	chr5_179044651_179044794	"circRNA transcript identified by Guo, et al. on chr5 from 179044651-179044794 on Hg19 "	Circle RNA	chr5	-	chr5_179044651_179044794	179617650	179617793	6		NA		circbase	"circRNA transcript identified by Guo, et al. on chr5 from 179044651-179044794 on Hg19 "	chr5																													3.04863	3.99842
TC0300007607.hg.1	5.59599	6.54777	-1.93425	up	hsa_circ_0066388	"Salzman2013 ANNOTATED, CDS, coding, INTERNAL, OVCODE, OVEXON, UTR5 best transcript NM_001098783 "	Circle RNA	chr3	+	hsa_circ_0066388	58306245	58324695	10	3p14.3	NA		circbase	"Salzman2013 ANNOTATED, CDS, coding, INTERNAL, OVCODE, OVEXON, UTR5 best transcript NM_001098783 "	chr3																													5.59599	6.54777
TC0800010685.hg.1	3.84852	4.80424	-1.93955	up	hsa_circ_0004863	"Jeck2013, Salzman2013 ANNOTATED, CDS, coding, INTERNAL, OVCODE, OVEXON best transcript NM_001080416 "	Circle RNA	chr8	-	hsa_circ_0004863	66562175	66614247	10	8q13.1	NA		circbase	"Jeck2013, Salzman2013 ANNOTATED, CDS, coding, INTERNAL, OVCODE, OVEXON best transcript NM_001080416 "	chr8																													3.84852	4.80424
TC0700008351.hg.1	5.93061	6.88782	-1.94154	up	hsa_circ_0081053	"Salzman2013 ANNOTATED, CDS, coding, OVCODE, OVEXON, UTR3 best transcript NM_004126 "	Circle RNA	chr7	+	hsa_circ_0081053	93921699	93928610	10	7q21	NA		circbase	"Salzman2013 ANNOTATED, CDS, coding, OVCODE, OVEXON, UTR3 best transcript NM_004126 "	chr7																													5.93061	6.88782
TC1500007748.hg.1	2.71499	3.67231	-1.94171	up	chr15_71761715_71762097	"circRNA transcript identified by Guo, et al. on chr15 from 71761715-71762097 on Hg19 "	Circle RNA	chr15	+	chr15_71761715_71762097	71469376	71469758	6		NA		circbase	"circRNA transcript identified by Guo, et al. on chr15 from 71761715-71762097 on Hg19 "	chr15																													2.71499	3.67231
TC1200006657.hg.1	3.48867	4.4482	-1.94467	up	hsa_circ_0025294	"Salzman2013 ANNOTATED, CDS, coding, OVCODE, OVEXON, UTR5 best transcript NM_080549 "	Circle RNA	chr12	+	hsa_circ_0025294	6946468	6961316	10	12p13	NA		circbase	"Salzman2013 ANNOTATED, CDS, coding, OVCODE, OVEXON, UTR5 best transcript NM_080549 "	chr12																													3.48867	4.4482
TC0200015214.hg.1	5.14644	6.12386	-1.96894	up	hsa_circ_0002192	"Jeck2013, Salzman2013 ANNOTATED, CDS, coding, INTERNAL, OVCODE, OVEXON best transcript NM_022353 "	Circle RNA	chr2	-	hsa_circ_0002192	189746660	189763227	10	2q32.2	NA		circbase	"Jeck2013, Salzman2013 ANNOTATED, CDS, coding, INTERNAL, OVCODE, OVEXON best transcript NM_022353 "	chr2																													5.14644	6.12386
TC1000011381.hg.1	4.37064	5.35307	-1.9758	up	hsa_circ_0019069	"Salzman2013 ANNOTATED, CDS, coding, INTERNAL, OVCODE, OVERLAPTX, OVEXON, UTR5 best transcript NM_213606 "	Circle RNA	chr10	-	hsa_circ_0019069	89430294	89556641	10	10q23.31	NA		circbase	"Salzman2013 ANNOTATED, CDS, coding, INTERNAL, OVCODE, OVERLAPTX, OVEXON, UTR5 best transcript NM_213606 "	chr10																													4.37064	5.35307
TC1300006811.hg.1	3.74731	4.73726	-1.98611	up	hsa_circ_0000472	"Memczak2013 ALT_ACCEPTOR, ALT_DONOR, coding, INTERNAL, intronic best transcript NM_015032 "	Circle RNA	chr13	+	hsa_circ_0000472	32588995	32589264	6		NA		circbase	"Memczak2013 ALT_ACCEPTOR, ALT_DONOR, coding, INTERNAL, intronic best transcript NM_015032 "	chr13																													3.74731	4.73726
TC0800011243.hg.1	2.27491	3.28014	-2.00726	up	hsa_circ_0085111	"Salzman2013 ANNOTATED, INTERNAL, ncRNA, OVCODE, OVEXON best transcript NR_036491 "	Circle RNA	chr8	-	hsa_circ_0085111	100133360	100145871	10	8q22.2	NA		circbase	"Salzman2013 ANNOTATED, INTERNAL, ncRNA, OVCODE, OVEXON best transcript NR_036491 "	chr8																													2.27491	3.28014
TC1600008209.hg.1	2.6421	3.66904	-2.0377	up	hsa_circ_0039990	"Salzman2013 ANNOTATED, CDS, coding, INTERNAL, OVCODE, OVERLAPTX, OVEXON best transcript NM_004360 "	Circle RNA	chr16	+	hsa_circ_0039990	68737225	68835548	10	16q22.1	NA		circbase	"Salzman2013 ANNOTATED, CDS, coding, INTERNAL, OVCODE, OVERLAPTX, OVEXON best transcript NM_004360 "	chr16																													2.6421	3.66904
TC1400006821.hg.1	3.60962	4.63755	-2.03911	up	hsa_circ_0031413	"Salzman2013 ANNOTATED, CDS, coding, INTERNAL, OVCODE, OVEXON best transcript NM_017769 "	Circle RNA	chr14	+	hsa_circ_0031413	30559123	30620063	10	14q12	NA		circbase	"Salzman2013 ANNOTATED, CDS, coding, INTERNAL, OVCODE, OVEXON best transcript NM_017769 "	chr14																													3.60962	4.63755
TC0X00009680.hg.1	1.89832	2.93372	-2.04968	up	hsa_circ_0090584	"Salzman2013 ALT_DONOR, CDS, coding, INTERNAL, OVCODE, OVEXON best transcript NM_001013742 "	Circle RNA	chrX	-	hsa_circ_0090584	50365407	50470738	10	Xp11.22	NA		circbase	"Salzman2013 ALT_DONOR, CDS, coding, INTERNAL, OVCODE, OVEXON best transcript NM_001013742 "	chrX																													1.89832	2.93372
TC0500012829.hg.1	3.60525	4.64271	-2.05261	up	chr5_171785557_171785759	"circRNA transcript identified by Guo, et al. on chr5 from 171785557-171785759 on Hg19 "	Circle RNA	chr5	-	chr5_171785557_171785759	172358553	172358755	6		NA		circbase	"circRNA transcript identified by Guo, et al. on chr5 from 171785557-171785759 on Hg19 "	chr5																													3.60525	4.64271
TC0100008625.hg.1	2.73319	3.77389	-2.05723	up	hsa_circ_0002572	"Jeck2013, Salzman2013 ANNOTATED, CDS, coding, INTERNAL, OVCODE, OVEXON best transcript NM_001037341 "	Circle RNA	chr1	+	hsa_circ_0002572	65792510	66374579	10	1p31	NA		circbase	"Jeck2013, Salzman2013 ANNOTATED, CDS, coding, INTERNAL, OVCODE, OVEXON best transcript NM_001037341 "	chr1																													2.73319	3.77389
TC1200008176.hg.1	2.2144	3.25922	-2.06311	up	hsa_circ_0027571	"Salzman2013 ANNOTATED, CDS, coding, INTERNAL, OVCODE, OVEXON best transcript NM_003667 "	Circle RNA	chr12	+	hsa_circ_0027571	71439770	71586310	10	12q22-q23	NA		circbase	"Salzman2013 ANNOTATED, CDS, coding, INTERNAL, OVCODE, OVEXON best transcript NM_003667 "	chr12																													2.2144	3.25922
TC0800011861.hg.1	2.20218	3.26952	-2.09556	up	chr8_133622411_133637700	"circRNA transcript identified by Guo, et al. on chr8 from 133622411-133637700 on Hg19 "	Circle RNA	chr8	-	chr8_133622411_133637700	132571953	132675617	10	8q24.22	NA		circbase	"circRNA transcript identified by Guo, et al. on chr8 from 133622411-133637700 on Hg19 "	chr8																													2.20218	3.26952
TC0800011148.hg.1	5.17894	6.25616	-2.10996	up	hsa_circ_0008608	"Jeck2013, Salzman2013 ANNOTATED, CDS, coding, INTERNAL, OVCODE, OVEXON best transcript NM_057749 "	Circle RNA	chr8	-	hsa_circ_0008608	94879770	94896678	10	8q22.1	NA		circbase	"Jeck2013, Salzman2013 ANNOTATED, CDS, coding, INTERNAL, OVCODE, OVEXON best transcript NM_057749 "	chr8																													5.17894	6.25616
TC0100016218.hg.1	4.61077	5.68941	-2.11205	up	hsa_circ_0015066	"Salzman2013 ANNOTATED, CDS, coding, INTERNAL, OVCODE, OVERLAPTX, OVEXON best transcript NM_003617 "	Circle RNA	chr1	-	hsa_circ_0015066	163111121	163321932	10	1q23.1	NA		circbase	"Salzman2013 ANNOTATED, CDS, coding, INTERNAL, OVCODE, OVERLAPTX, OVEXON best transcript NM_003617 "	chr1																													4.61077	5.68941
TC0400008663.hg.1	5.36676	6.45966	-2.13302	up	hsa_circ_0070910	"Salzman2013 ANNOTATED, CDS, coding, OVCODE, OVEXON, UTR5 best transcript NM_014278 "	Circle RNA	chr4	+	hsa_circ_0070910	127781821	127840733	10	4q28	NA		circbase	"Salzman2013 ANNOTATED, CDS, coding, OVCODE, OVEXON, UTR5 best transcript NM_014278 "	chr4																													5.36676	6.45966
TC1600011007.hg.1	5.35997	6.45689	-2.13897	up	hsa_circ_0040637	"Salzman2013 ANNOTATED, CDS, coding, OVCODE, OVEXON, UTR3 best transcript NM_005792 "	Circle RNA	chr16	-	hsa_circ_0040637	82147797	82170226	10	16q23.3	NA		circbase	"Salzman2013 ANNOTATED, CDS, coding, OVCODE, OVEXON, UTR3 best transcript NM_005792 "	chr16																													5.35997	6.45689
TC0500011478.hg.1	3.46705	4.56549	-2.14124	up	hsa_circ_0073364	"Salzman2013 ANNOTATED, CDS, coding, INTERNAL, OVCODE, OVERLAPTX, OVEXON best transcript NM_001145678 "	Circle RNA	chr5	-	hsa_circ_0073364	94150851	94618604	10	5q15	NA		circbase	"Salzman2013 ANNOTATED, CDS, coding, INTERNAL, OVCODE, OVERLAPTX, OVEXON best transcript NM_001145678 "	chr5																													3.46705	4.56549
TC0400012839.hg.1	3.04646	4.15792	-2.16064	up	chr4_129212954_129224190	"circRNA transcript identified by Guo, et al. on chr4 from 129212954-129224190 on Hg19 "	Circle RNA	chr4	+	chr4_129212954_129224190	128288831	128303035	10		NA		circbase	"circRNA transcript identified by Guo, et al. on chr4 from 129212954-129224190 on Hg19 "	chr4																													3.04646	4.15792
TC1500009460.hg.1	5.09127	6.21048	-2.17228	up	hsa_circ_0035345	"Salzman2013 ANNOTATED, CDS, coding, INTERNAL, OVCODE, OVERLAPTX, OVEXON best transcript NM_019600 "	Circle RNA	chr15	-	hsa_circ_0035345	52581317	52709817	10	15q21.2-q21.3	NA		circbase	"Salzman2013 ANNOTATED, CDS, coding, INTERNAL, OVCODE, OVERLAPTX, OVEXON best transcript NM_019600 "	chr15																													5.09127	6.21048
TC0200010253.hg.1	3.24987	4.37917	-2.18753	up	hsa_circ_0005503	"Jeck2013 ALT_DONOR, CDS, coding, downstream_end, OVCODE, OVERLAPTX, OVEXON, UTR3 best transcript NM_144708 "	Circle RNA	chr2	+	hsa_circ_0005503	189674290	189761193	10	2q32.2	NA		circbase	"Jeck2013 ALT_DONOR, CDS, coding, downstream_end, OVCODE, OVERLAPTX, OVEXON, UTR3 best transcript NM_144708 "	chr2																													3.24987	4.37917
TC0600009534.hg.1	4.30949	5.45092	-2.206	up	hsa_circ_0001642	"Memczak2013 ANNOTATED, CDS, coding, INTERNAL best transcript NM_001130173 "	Circle RNA	chr6	+	hsa_circ_0001642	135181315	135219173	10	6q22-q23	NA		circbase	"Memczak2013 ANNOTATED, CDS, coding, INTERNAL best transcript NM_001130173 "	chr6																													4.30949	5.45092
TCUn_GL000218v100006435.hg.1	5.23235	6.37812	-2.21265	up	hsa_circ_0089767	"Salzman2013 ALT_ACCEPTOR, ALT_DONOR, INTERNAL, intronic, ncRNA, OVERLAPTX best transcript NR_037872 "	Circle RNA	chrUn_GL000218v1	-	hsa_circ_0089767	63817	64019	6		NA		circbase	"Salzman2013 ALT_ACCEPTOR, ALT_DONOR, INTERNAL, intronic, ncRNA, OVERLAPTX best transcript NR_037872 "	chrUn_GL000218v1																													5.23235	6.37812
TC0200014821.hg.1	2.03725	3.18989	-2.2232	up	hsa_circ_0056926	"Salzman2013 ANNOTATED, CDS, coding, INTERNAL, OVCODE, OVEXON best transcript NM_002976 "	Circle RNA	chr2	-	hsa_circ_0056926	166403573	166494247	10	2q21-q23	NA		circbase	"Salzman2013 ANNOTATED, CDS, coding, INTERNAL, OVCODE, OVEXON best transcript NM_002976 "	chr2																													2.03725	3.18989
TC0200007722.hg.1	3.24025	4.3935	-2.22415	up	hsa_circ_0001015	"Memczak2013 ANTISENSE, CDS, coding, INTERNAL best transcript NM_014709 "	Circle RNA	chr2	+	hsa_circ_0001015	61405786	61405873	6		NA		circbase	"Memczak2013 ANTISENSE, CDS, coding, INTERNAL best transcript NM_014709 "	chr2																													3.24025	4.3935
TC0100016060.hg.1	2.94193	4.09926	-2.23045	up	hsa_circ_0004452	Jeck2013 INTERGENIC best transcript None	Circle RNA	chr1	-	hsa_circ_0004452	158175850	158177755	10		NA		circbase	Jeck2013 INTERGENIC best transcript None	chr1																													2.94193	4.09926
TC0100008588.hg.1	3.08159	4.25564	-2.25644	up	hsa_circ_0012833	"Salzman2013 ANNOTATED, CDS, coding, OVCODE, OVEXON, UTR3 best transcript NM_032437 "	Circle RNA	chr1	+	hsa_circ_0012833	63523301	63572693	10	1p31.3	NA		circbase	"Salzman2013 ANNOTATED, CDS, coding, OVCODE, OVEXON, UTR3 best transcript NM_032437 "	chr1																													3.08159	4.25564
TC0900010589.hg.1	2.58499	3.78514	-2.29763	up	hsa_circ_0092347	"Zhang2013 ALT_ACCEPTOR, ALT_DONOR, coding, INTERNAL, intronic, OVERLAPTX best transcript NM_002140 "	Circle RNA	chr9	-	hsa_circ_0092347	83973460	83973859	6		NA		circbase	"Zhang2013 ALT_ACCEPTOR, ALT_DONOR, coding, INTERNAL, intronic, OVERLAPTX best transcript NM_002140 "	chr9																													2.58499	3.78514
TC0300011391.hg.1	3.40072	4.62196	-2.33147	up	hsa_circ_0066440	"Salzman2013 ANNOTATED, CDS, coding, INTERNAL, OVCODE, OVEXON best transcript NM_182920 "	Circle RNA	chr3	-	hsa_circ_0066440	64515654	64688000	10	3p14.1	NA		circbase	"Salzman2013 ANNOTATED, CDS, coding, INTERNAL, OVCODE, OVEXON best transcript NM_182920 "	chr3																													3.40072	4.62196
TC0200016676.hg.1	4.3314	5.56832	-2.35694	up	hsa_circ_0003497	"Jeck2013, Salzman2013 ANNOTATED, CDS, coding, INTERNAL, OVCODE, OVEXON best transcript NM_015910 "	Circle RNA	chr2	-	hsa_circ_0003497	63121383	63588799	10	2p15	NA		circbase	"Jeck2013, Salzman2013 ANNOTATED, CDS, coding, INTERNAL, OVCODE, OVEXON best transcript NM_015910 "	chr2																													4.3314	5.56832
TC0400009037.hg.1	3.22215	4.46151	-2.36095	up	hsa_circ_0001453	"Memczak2013 ALT_DONOR, CDS, coding, INTERNAL, UTR3 best transcript NM_032117 "	Circle RNA	chr4	+	hsa_circ_0001453	153344649	153415118	10	4q31.3	NA		circbase	"Memczak2013 ALT_DONOR, CDS, coding, INTERNAL, UTR3 best transcript NM_032117 "	chr4																													3.22215	4.46151
TC0100017452.hg.1	1.0287	2.30541	-2.42286	up	chr1_223986428_223987600	"circRNA transcript identified by Guo, et al. on chr1 from 223986428-223987600 on Hg19 "	Circle RNA	chr1	-	chr1_223986428_223987600	223798726	223799898	6		NA		circbase	"circRNA transcript identified by Guo, et al. on chr1 from 223986428-223987600 on Hg19 "	chr1																													1.0287	2.30541
TC1000008739.hg.1	2.41909	3.80977	-2.62202	up	chr10_104284516_104284815	"circRNA transcript identified by Guo, et al. on chr10 from 104284516-104284815 on Hg19 "	Circle RNA	chr10	+	chr10_104284516_104284815	102524759	102525058	6		NA		circbase	"circRNA transcript identified by Guo, et al. on chr10 from 104284516-104284815 on Hg19 "	chr10																													2.41909	3.80977
TC0700008337.hg.1	4.69522	6.09588	-2.64022	up	hsa_circ_0002620	"Jeck2013 ANNOTATED, CDS, coding, INTERNAL, OVCODE, OVEXON best transcript NM_017667 "	Circle RNA	chr7	+	hsa_circ_0002620	93232340	93361123	10	7q21.3	NA		circbase	"Jeck2013 ANNOTATED, CDS, coding, INTERNAL, OVCODE, OVEXON best transcript NM_017667 "	chr7																													4.69522	6.09588
TC0200008281.hg.1	3.91595	5.35033	-2.70265	up	hsa_circ_0001039	"Memczak2013 ANNOTATED, CDS, coding, INTERNAL best transcript NM_017952 "	Circle RNA	chr2	+	hsa_circ_0001039	86106182	86142157	10	2p11.2	NA		circbase	"Memczak2013 ANNOTATED, CDS, coding, INTERNAL best transcript NM_017952 "	chr2																													3.91595	5.35033
TC1700012275.hg.1	2.32924	3.7772	-2.72822	up	hsa_circ_0000776	"Memczak2013, Salzman2013 ANNOTATED, CDS, coding, INTERNAL, UTR5 best transcript NM_152347 "	Circle RNA	chr17	+	hsa_circ_0000776	47323290	47441312	10	17q21.32	NA		circbase	"Memczak2013, Salzman2013 ANNOTATED, CDS, coding, INTERNAL, UTR5 best transcript NM_152347 "	chr17																													2.32924	3.7772
TC1500009664.hg.1	1.31451	2.76966	-2.74185	up	chr15_61512925_61513309	"circRNA transcript identified by Guo, et al. on chr15 from 61512925-61513309 on Hg19 "	Circle RNA	chr15	-	chr15_61512925_61513309	61220726	61221110	6		NA		circbase	"circRNA transcript identified by Guo, et al. on chr15 from 61512925-61513309 on Hg19 "	chr15																													1.31451	2.76966
TC0300011409.hg.1	2.25082	4.19419	-3.84603	up	chr3_65729590_65731263	"circRNA transcript identified by Guo, et al. on chr3 from 65729590-65731263 on Hg19 "	Circle RNA	chr3	-	chr3_65729590_65731263	65743915	65745588	6		NA		circbase	"circRNA transcript identified by Guo, et al. on chr3 from 65729590-65731263 on Hg19 "	chr3																													2.25082	4.19419
